# Supplementary material for: Targeted genetic manipulation and yeast-like evolutionary genomics in the green alga Auxenochlorella
Source: Plant Cell. 2025 Oct 27;37(11):koaf259. doi: 10.1093/plcell/koaf259 (PMC12636532; doi:10.1093/plcell/koaf259)
Supplement: koaf259_Supplementary_Data [file koaf259_supplementary_data.zip]

Archive with 16 entries (16 files):
- Supplementary_Data.pdf
- Supplementary_Datasets.xlsx
- Supplementary_File_S1.pdf
- Supplementary_File_S10.nwk
- Supplementary_File_S11.fa
- Supplementary_File_S12.nwk
- Supplementary_File_S13.fa
- Supplementary_File_S14.nwk
- Supplementary_File_S2.gb
- Supplementary_File_S3.fa
- Supplementary_File_S4.nwk
- Supplementary_File_S5.fa
- Supplementary_File_S6.nwk
- Supplementary_File_S7.fa
- Supplementary_File_S8.nwk
- Supplementary_File_S9.fa
