# Supplementary material for: Targeted genetic manipulation and yeast-like evolutionary genomics in the green alga Auxenochlorella
Source: Plant Cell. 2025 Oct 27;37(11):koaf259. doi: 10.1093/plcell/koaf259 (PMC12636532; doi:10.1093/plcell/koaf259)
Supplement: koaf259_Supplementary_Data [file koaf259_supplementary_data.zip › Supplementary_File_S10.nwk]

(UTEX250:0.00034369,CCAP_211-61:0.00030806,(UTEX25:0.00005895,UTEX2341:0.00022536)1.0000:0.00193480);
