# Supplementary material for: Targeted genetic manipulation and yeast-like evolutionary genomics in the green alga Auxenochlorella
Source: Plant Cell. 2025 Oct 27;37(11):koaf259. doi: 10.1093/plcell/koaf259 (PMC12636532; doi:10.1093/plcell/koaf259)
Supplement: koaf259_Supplementary_Data [file koaf259_supplementary_data.zip › Supplementary_File_S11.fa]

>UTEX250
gctgcgtaaagaatgaaaaggtactgcgctcatccagtgaaacatagcagtgactcagggaaatttgcgctgttgactatacagtaacttaagagtcgtcttccaactggaaggggagttagttgaagtgtccagaacatcgctacgtaagacagaggcttcgaaattgaattacgatgtcgaacccagtaggcagtaaatttataaattgaaactgcgaagtagcggcattttttgtcgttgacggttgcgaaaagaaccgctctcacatgcggatacgtcggaggtgtccgaccaagctcggatgaggagcgtctttttgattactttctttccgctctctctataggtaacctgacaattcaaggcttcgtcccccacgcgtactctggcatggcggaagtgatagttaagagtctctaatcaccgttgagggcatcggatccccgatctaagaaggttatggaaaaataggctacgcgcgccaattaccatggtgcaccttgtcgatggtcccgcattttagtcccgaccctgttcagagcaggagtaagatcaaattttcgggcatcccatccccggaaataaaccggaccttcaatgagtctgaacttttcaagcagattgaacctttgacCTAAAATTTATTATCAAATTATTTTTTCATGCCTTTTCTTAGAATATCAATATCTAAATGAAAAGGTAAGTATATTCTTTGTGGCGAATATAAAAAAATAATACTATTTGTAATTTTAGAAATTTCTAAATGGATCGGTTTGTTGATTTTTGCTAAATCCGTTTCAATCTTAGACGTATTTGCATACAAAATGGTATCAATTTGTTTTTTTCTATTTTTTTTGTTTTAGTATTAAAATTATTAATAGTTTTTAAAATTAATAATTTTTTTTTTAATCTTAATGCCAATACAACACAATACGATTCTATTTGATTTGATAAAAAAACAAATTTTCAAGGTTAAATAAATGAAATTATTCGGAAATAAAAAATTTTTTTTTGTTTGTTTTGAAAAATATGTATTATTTTTTGTTTCCAAACTTGTACCAAATTTTAGATTAGATTTACTAGTGGATTTCATTGTTTCCATAAAAGAAAAATAATCTAAGCTATTGTCTTTTTTATTTATTTTGGCTGATTTGATGAAAAAAAACCAGTATTATCAATGTAATGACTGTTGTCAATAGCGGTAAATCGAGTATCCAAAAGTTTTCACGTTAGATATGTTAGGATTAAAATTGCTATCGAGCACTATACACTTTTTATTAGACTGTTTAATTTGTAAACTTTGTTTATTATTTTTATTATCCAGTATAATAGAATTTGAACACATTTTCCACAGAATGATACTAGGAGTGCTAATGAATCGTTTAATCTATGTTGTGCACAGTCAAAGTGAATTTGAGTCTTTTCATCAAAAAGAAAAAAATTTGGTTTTTGGATTTTATCATTTTCAGTAGAAAATTGAGTTTTGTTGTATAGAGTATATGGACTTTTTTTAGGTGTATATGAAATCACGTCTCCCGGATTTAGTAGAGTACTAGGAAAACGACAAATCTTAGAATTTACATAAATTTTAGAATGTCTACAAGCTTGTCTTGCTGCTACTATAGTTTTTGCAAAACCACTACGGTATAACGCGACATCTAATCTTTTTTCTATTAATGAAAAGAAATTTTTTGAAAAATACCCAGGCATGATTGATGCTTGAGATAAAATTCTATGTAATTGTTTTAAAGGAATATATCCATAAAACATTTTTAGTTTCTTAACACATAAAAGAATTTCCAAATATTCTCTTGACCTTGAACCTGTTGATTTATTTACATGTTTATTACACTCAAAAAGAAAATCTTGTATTGGAAATAATAAATTTATATTCTTTTTTAAATAGATTCTTGTTAATGTAGAAAAAACTACTTGTTGAGTTTTTTTTTCTACATTCAAATTTCCAAACCTAGAAAATCGTTTTGAATTTTTTTTCTGTATCATTTTTATTTCCGAATAATTTTCATTTATTTTACTTGGTACACCTTGAAAATTATTATACAACGGATTATCATTGTATGCAAATGATAAACATTTTTTATACATTTCTGCAGCATGAACATTTTCATTATATATACTAACAGGTGTGAAATTTGGCCTAATAGATTAGAATTATTTTGAGATTTTAGAGAAATTTTCATAATTTTATTGTTTTATGTACTATATGCATCTAAAATAACAGAATAAATGAATTTATTCCGTTATTTTAAGTTGTACCAAGTATTTTAACTCGATAATTTATAATTTACCTCATACTTTCATGCCCCATCGAAAGGTTTGGAAGGCACTACTTCATGCTTTAGCGGAAGGCATTACTTCATGCTTTAGCGGAAGGGGGATTCGAACCCTCGGCTTATGGGATATGATTCCATCGTTCTAGCCACTGAACTATTCCGCCCTCATTATACCTACATTTCGTTTTATATCGAGAATAAATTCGATTGGTTGTAAGAAGTTTCAATTGAATTTGTTTTACACGAGTATAGAATAAAAGTATTTTATTGTATAGTCTCACTACTGAAAAATCTATATATATAACAACATAACAATGCTACGTTGTTATATATATAGATTTTGTTTGGAGAAAATCATATAAGATTATAGTTTCTCCAAACAAGAAAATAATTAAAATACGAAAAGGATTAAGAATGCCATCATTAAAGCGAATAATGCAATCGCTTCAGTTAACGCGAAACCTAAAATAGCATAACCAAATAGTTGTTTAGTTAAGCTTGGGTTACGAGCTACTGAATTAATTAATGATCCAAATACAATACCAATACCAGCGCCGGCACCAGCAAGTGCGATTGTCGCACAACCTGCTCCGATTAATTTTGCTCCGTCTAACATATAATTTTTGTATATATTGCCTATGTTTTAGATAGCTTTACATAATAAAGTTATGTAAAAATTGTATAATAAAATAAAATTGATTATACTATTTATTGAGAATTTTTAAATATTTAAAAATCCAAAAGAATTTTTCTTTGATTGTAGCTAGATATATTAAAGAATTATAAGGATATTTATTTTAGTATAATATCTTATTGTCCAAGCTTATAATTCAGTTATTTGAATAATAAATTATATGGTGTGTACTTATTTATTATTCAATAATACGGCAAATACACACCATAAAATGAAAAGATTAAAAATAACTAACTCTAATTTTATCAACTAAATTTTAGGTTTTTGTAGTCTAAAAATACTTCGTTTTGACTATATTTATTTTACTTGGTTTACTTCGTACACTTGGTACAACTAATGTAATCTATTCTGAATTTATTTAATAGTTTTTAGTGCGTAATTTGCGAACAAATTTTTGTATTTTTTGCAACCTTTCGAAATCACCTTTATATTTTTGATAAGAGCGGACCCATATTTGAAATTCTACGCTTTTTAAACTTTTTATTGCATATCTATAACTATTGTCGGGAGCAGTGAAATAATAATAATTTGTTCAATAGATGAAGAAGCTCCAGTAGTTAAGTTATAATAAATTTTTTTATTAATCGCTATTTTAGCCTTAATACCAAACATTTTACGAAATGCTTCTAACAAATGAAGATCTTCTTTCGTGTAAGGTTAAAAAAGTGTATTATACTTTTTTTGTACTAGTGCCTATGGCTTTAAAAACAAAACTTCCATGAGCTTCATAAATCCAGATAACCAGGGCTTGCTAATTATCAAGTGAGGATCACTATGATATCGGGTTTCGCCTTTTAAAACCTTAGCTTAAAATCTTCTTGATTTAAATAGTACATCCAAACATGAGATTTATAATTATCAGGTAATTCTCCCCCAAATAGCTGTTATTCGTCTATCCTTTTCTGCACTGATAGTGATGGATTGTCATAAATTAATAGACACCTTCTAAATCTATCATATCTGTGTTGTTTTACAGTCAATAAAGAAAATTCATCAAAAATAGGTAAAATGAATTTATTAAATCTTCTCTATTTGATACATAAAAACTGATTATATTATCATGTGGTTTTGAAATTGTACCAACACTAATTGCTTTTGTATATAATGCAACACTTGACTATTTGGATGGAAATAGATAATTTAAATGTAAATTTTCTGTTTAGAGGATACTTTGGATCAGCTTTATGAACTGTAAAAGTACCATCACCTCAGTAAAGCCCACTAACCATTGTTTAAAATATTGTTTTTCTGATAACATACTACTAAAATTATAGATTTCACTTATATAAAATAAATTTTATTTATTATTATGTTATAATTATTTCCAAACCTGTACAAAACAAGTACAGCATATTATAATAAATTATGTTTATTTTAATAGCAAATTTGATTGAGTTTGGTTTGGAAATAAATAAATAGAGCATATTTATTATGATTTAAAGATTAGAATCAATTTATATTAAGCTAACCAGTCAAAACATAATAAGACACCTGCAACATAAATTACCCAAGCTAGCGATAGGGGTAAGAGTACTTTCCAACCTAAACGCATTAATTGGTCATAACGATATCTTGGGAAAGCGGCACGTACCCAAATAAAAGCAAATAGGAAGAACACTACTTTTAAACTAAACCAAAATATACCAGGAATCCAGTAAAATATTGCAAAATCAAAAGGAGGTAACCAACCACCTAAAAAAAATATACAACATAAACTACTCATTACAATCATATTAGCATATTCTCCTAAGAAAAATAAGGCAAACCCCATAGCAGAATATTCAACGTTATACCCAGCAACAAGCTCCGCTTCTGCCTCGGGCAATCAAAGGAGCCCTGTTGGTTTCAGCTAAACAAGAGATAAAGAACATCACTAATAGTGGAAATAAGGGTATACAATACCATATTTGTGTTTGAGCTAATACAACTTCTGTTAAATTTAGAGACCCAGCACAAATACATACAGTGATTAAAATTAATCCAATTGAAACTTCGTATGATACCATTTGTGCAGCAGATCTACAACTCCCTAAAAAGGCATATTTTGAGTTACTAGACCATCCAGCTGTAATAATACCATAGACTCCTAATGATGAAATAGCAAAAACATAAAGTAATCCTACATGTATGTCAGCTAATACTATACCTTCACCAAATGGAATCGAAGCCCATGCTACTTGACTTAATAAAAAAGTTAATACGGGAGCAAAAAGAAAAATTACTAAATTTGCACTACTTGGAAGTACAGGTTCTTTTACTATTAACTTTAAGCCATCTGCAATAGGTTGAAATATACCATAAATACCAACAACATTAGGACCTTTTCGCGTTGCATTGAAGCTAATACTTTTCTTTCAGCTAATACTAAAAAAGCAATACTTAAGATTAAAGGTACAGTTAAGGCTAGAATTTTCAATACTATACTAAATATTAAAATATTCATAATTTTTCTATTTTATTAATGGTTGTATTTATATATTTATATAAGATAAACTTATTATCCTAAATAAATATATAATGGATAAATAAATTATAGCTCTATAATTTTATTTATTGCTTGTTTTTTTTATCTATCTTAAAATAACTAAATTTCTTTTATTTTAATAGATAACAAGATTTGGAAGTAATATTTATTTCGATATAATAAGTAAAATAAGAATTTTATTATTGTCGACTCGTTAAAAAAAGAATCAACAATAATAAAATTCTTAATCAATATAGCTTGGTCTATATGTCTCCACCAGAATTGTGAATAAAATAAATAATTATTTATTTTAATTTCATACAACCAAGTAAAGACGATAATTAATTACAGTTATTCGTTATCGTGCTGTAATAAATCTATCAGTGAATCCATCAAAGAAAGTTTTTAAAGTATTTAATAATTCGTCAGATAAAGCTTTTTTATCTTTGATAGTACTTAAAATAGCAGGATCAATTTCTTTTAATAAAGTTTGTTCAAATTTTTCAATATCTGAAATATTTAATTTATCTAAATACCCTTTAGTTGCAGCGTATAAAACAACAACTTGTTTTTCAATAGGCATTGGTGAATATTGACCTTGTTTTAAAACTTCAGTTAATCGTGCTCCACGGTTTAATAAATATTGAGTAGAAGCATCTAAATCACTACCAAATTGTGCGAAAGCAGCAACTTCACGATATTGAGCAAGTTCTAATTTCATAGTACCAGCTACTTGTTTCATAGCTTTTACTTGAGCTGCAGAACCTACACGACTAACAGATAAACCTACGTTGATAGCAGGACGTATACCTTTATAAAATAACTCAGTTTCTAAGAAGATTTGACCATCAGTAATAGAAATAACGTTAGTAGGAATATAAGCAGAAACGTCTCCAGCTTGTGTTTCAATAACTGGAAGTGCTGTTAATGAGCCACCACCTACAGAACTAGACATTTTAGCTGCTCTTTCAAGTAATCTTGAATGTAAATAGAAAACATCTCCAGGGAATGCTTCACGGCCAGGAGGTCTACGTAATAATAATGACATTTGACGGTAAGCTACAGATTGTTTACTTAAGTCATCATAAATTATTAATGCGTGCATTCCATTATCACGGAAGTATTCACCCATAGCACAACCTGAATATGGTGCTAAATATTGTAATGGTGCAGGGTCACTTGCAGTAGCCGCTACAATTACAGTATATTCTAATGCTCCTGCATCTTCTAATGTTTTTACAATTTGTGCTACAGTTGATCTTTTTTGCCCAATTGCAACATATACACAGTATAATTTAGCTGATTCGTCTTTTGATACGTTTACGAATTTTTGATTAATGATAGCATCTAATGCAATAGCTGTTTTACCAGTTTGTCTATCACCAATAATTAATTCACGTTGTCCACGACCAATTGGTACAAGACTATCAACTGCTTTTAAACCTGTTTGCATAGGTTGGTTTACTGACTCACGAACAATAATACCAGGAGCTTTTAATTCTGCACGAACACGAGTTACATCTTTTAACGGACCTTTTCCATCAATAGGGTTACCTAAACCATCTAATACCGCCTAATACACCTTTACCTGATGGTACGTCAACAATGGTACCTGTACGTTTTACTAAATCTCCTTCGCTAATAGTACTGTCACTACCGAATAATACAACACCTACGTTGTCATTTTCTAAGTTTAGAGCCATACCTTTAACACCACTTGCAAATTCTACCATTTCACCTGCTTGGATTTTTTTTAAACCATAAATACGAGCAATACCATCACCAACTGATAATACTCGACCTACCTCGTCTACATTAATTTTTGAATATGTATTTGAAATTTTTTGTTCTAGTAATACTGATATTTCACTTAAAGATAATGCCATAAATTTGGAAATCTTATGTACTCTTTTTTCTTATAACATTTACATATGTAACGCTTTATCTATTATTGATATGACGTTTTTTACTATAATACTCTCGTTAATATATTAACAGACAAAAAACAATAACAACACCATAATAAATTTTACCAATAATATCATACATACGATAGGTCAAAACAAACTACATTTATTTTGACCAGATACAAACTTCATTTATGTTGCAGGAAAATAGCTAAATAAATATTATTTATTAGTTTACCTGGAATCAGGAGAAAAGGGACTCGAACCCTTAACCTTTGGTTTTGGAGACCATTATTCTACCATTGCAACTATTCTCCTAAGATACCAAGTAAAACTTGACAAATAAAATTTATATCTAATGTTACAATCAATTTATTAAGAATTATAGATATTGAAGTTTTCTTCATTTAGCCAACTATCGGACTCGAACCGATAACCTTCGGTTTACAAAACCGATACTCTACCAATTGAGTTAAGTAGGCTTGGTTGTACAAGTAATTTCATACAACCAAGTTTATTAAAACCTTATAAATAAAAGCAGTTTAAAAACTGGAATACGTGCTTGGAAAGGGTCGAACTCTCAACCTTCAAATCCGTAGTTTGACGCTCTATCCAATTGAGCTACAAGCACTAGTAAATCGAATTTATTTAAATGAATTTATTTTAACCTATGCTTTTTTAGCCTATTATAATAGGCTAAAAAAGCATAATTTAAAAGTTTAGTAATTTTTAATAAAAAATAGAGTCCAAATAATAGAGTAGAGAGATGAAACCAACCGGGTCTATTGGACTCTAACCTTTCATTAAATTAATAAATTCTACTGCAATGGTTCCACGAATACGATAATAACTACAAGTAATGCTAATCCTATCGCGGATTCAGCTGCAGCAACTGTTAATATCAATAGCGCAAAAAGTTGACCTATACAATCATCAATATAGACAGAGAATAATAAAAAATTTAAATTCACTGCTAATAACATTAGCTCAATTGACATCAACATTACAATAATATTTTTTCTATTTAAAAAAATGCCCCAAATTCCTAATAGAAATAATATCATGGAAACTGTAAGATATTTAGATAAATCCATAGTATTTATTTATGTGTTTTTCTTTTTTTATAGTCTAGAAACAAATATAATTATATTTGTTTTATTTTATACTTTTATATCTATATTTATATACTGAAATAACGTTTTTCTAAAGGTTATTTTAGCTACTTTTCTGATAGTTTTAGCAAAATCTCTTGTATTTTGTAAAAAAACTTGTTGTCTTTTAATACGAATACCTTTTTGCATTGTTAAAACAATAGCTCCAATCATAGCAACTAGTAATATAAGACTAGCTACTAAAAAAAAGTAAAAGTAGTAAGTATATAATAGACTACCTAGAGCATCTATTGTATGAGATGTAGATAAAAACATTCGCCAATCTATAAAAGATAATTGATTGTAGTTGGCTAGTAATTCAGTATTTTCAATATTATATGATAGTAATGGAATCAAATCATTATCGATAAGTATACAAATTTCAAATAAAAATAGTACCGCCAATACACCACCAACTGGAAGATAACGTAATCTTTTTTCGCTGATCTCAGAAATTCTTATATTTAACATCATAACTACAAATAAGAATAATACTGCTATAGCCCCTACATACACAACTAAAAATAATAGTGCAAAAAAGTCTAATCCCAATAATACTAATAAACCTGCAGCATTAAAAAATACTAGAATTAAAATAATACAGAGTGTACAGGATTTCGGGCTTGAATAACTAGTGCACCTGATACTAATGTTAAACTGGAAAATATATAAAATAAAAAATCCATAGATTTATATTTTGATTTTTGCTTTGTAAAATAAATGAAAGTTATTTAAATAAAAAAAGAAAATAACTTGTTTATTATGTTTTGATTATGTATTATATATGTACAAAAATGTTAATTCATAGATATATACGTACATAATTCTTGTTTAAAATAAATGATATATTGATCAATATCTCAAGGTCTATAGATTCGACAATACCTAACATCACTTTATTATATTTTAAAATTCTTTGTTACAAGTTATGAAACCAAGTAAATTTTATTTAAAAAAACGCAATACAAAGCCAATCCATAAAGAAAATTCAAAAAGAAAACTGGTTACTAATAAGCAACAAAATTGACTCAATATTTCTGGGGGAGATAGAATGATGAAATACAAATGATACAAAAAAATACAATTTTTCTATATCTACAAAGACTAAAACAGTCAAAATAAGATAAATAAAATAAAGCTATAAATATTACTGGTATTTGAAAAAATAGACAAGTAAAAAATAAATTTGTATACTTGAACTTACTGTTGATTCCACACGAGGAGACATTTCTATTATTTTAAATGAATCCGTTTTATTAAAATAAAACAATAAATCCGTTTTTTCCGAATTTTGGAGATAAATATCATTTATTTTACCTTGATTGTTATCTGTATAGTTGATATAGATTTGAAAACTTGAAAATAACTCACAAATTTGTGGAAATATATAAAAATATATCAAGTATGTTTCGATGCAAACAATAGTCGAAAACAAAGCAAAAAAGTTGTTATTTCTTTTCTTTCAAAATTATAACGGCTTGGTACAAAAAACTCCAATATTGATAATATAATTAAATATACAGACCCTAGAGAAACATAAATACATAATTTGTAAGTAGTCGATAATGCTTCTGTAATATCAGTTGATTGTAATATTTGATTAATTGTAGAAAAGGTCAGATATAAGATACATCAGCTCAAGTTGATAATAGTAGCAAGTAATTAATGTACAAATTAAAGAATAAAATATATAAAATATACGATAACGTATTTCATTGTAATGAAATAGCATTCTAGAAGAATTCATTTTTAAATTTTGTTGTGTGAAGTTATTAAGAAATAAACTTATATAATTATTTTACTTGGTTGTATGAAATTAAAATAAATAAAATTTATTAAAAGCGACTTAAATAATTTTTTTCATAAAGTTCTTGTCGATTATATGGAGAGCTCTCCTTAGTTTAAGCATGAATACTTTATTTCTTTGTTAGTTATAGAATATCGAGATTGATTCTAATAAGTAGTTAGTTTTTTGTAAAGTGGATGATATTTATTCTTTGTCTTCTTTCTTTATTGATTACTATAGTAACTAGATTGACTATTTCTCAGATTGACTATTTCTCAATTGACTTTCAATTGACTTTCAATTGACTATTATTGACTTAACTAATGACTAAACAAGCGGATTGATTAAATGAAGATAAAAATATTCACTTTAAATTTGCAATATTATTTATTTTAACTTGAATTTATAATATTTTTTTATTCTACATAATCGACATTATATTAATGATCTAATAAATTATTAAAATATAATCTATTTTGTGTATGAAACAAATATTAAACTGTTTAATGCCCTCAGAAGCTATATTTATAGTTTTTGAATTATGTCAATACCTTCTTTAACCAATATTTACCCAATTAACATTTCTTGAATTGTTGTATTTCTTTAACTTGCATATCAACAACAGTTTTCAATGTTTTACAAGATGTGTGTATATTTTATTAGCTTCTGGACAAAGAAAATCGTTATAAAAAGCTAAATAACTTAAAAACTAATATAATAAGTAAATAATTAATTTTATTATTATTAGTAAGTAATTTAGTAATACTAAATACTATTCTAATTGACTAAATTTTATTATTATTTTTATATTTATATTTTAAATAACAAATAATATTTAGTCATCTGAAATAGTGTAAATATATAGCTGTTTTAAAATAAACATGTAAATAAAAGTATATATATTTATAATATCACCCTAAAATATGTTTATTTGGCTTATAGAATGCAATTAATATACTGTAATGATTTTAATATATTTTTATCTATTTAAATTCTATATAAAAGCCATTGCTATAATTTATCAGGAAAAAAAGTAGCTTTATTTGCTGTGAGCGCTATTTTTATATTTTGTACTAAAAAACAGTCTCATTAGTTAAGGCTCATAATATTATCATTTTCCCTCCACCAACATTATCGTCCATGTATAGATCAATTTGCGCATTAAAATAACGAAATAAATTTGGTTTATTTTATTCGGAGATACATATAATATGTATTATTTGTTCTCTTTAAAAGAAAAGGTGTATGATTAATATATAAAGTTCTTGTCGATCATATAGACAAGAGTTTTATATACATAGAGTAAAAAAACGGAACACTTTATTTTTTGGGGTGTAGCCAAGTGGTAAGGCATTGGACTTTGACTTCAACATGCAAAGGTTCGAATCCTTTCTCCCCAGTTTAAAATAAATTTCATTTATTCATTTATTTGTTTATCTAGTAAATAAAAACTGCAATCTCTATTATTGACTTTAATAAATTCGATTTATTTTATTGGTTTATTCTCAACGAAGTAACTTCTCAACGAAGTATTTTAGGTCGAAAAATGTCAATAATCAAAAAAATAAAGACAAAAAAACAAAAATGTACGAATATTTAGGAATACTTATTTATTTTTTTATTGCACTAGCATTATCACTATTATTATTAGGATTACCTTTTGTAGTTTCTACAAGAAAAGCGGATCCTGAAAAAATCTCAGCATATGAATGTGGTTTTGATCCTTTTGACGATGCTCGAGGCCGATTCGATATTCAATTTTATCTGGTAGCAATTCTATTTATTATTTTTGATCTTGAAGTAGCATTCTATTTCCTTGGGCTTTAACTCTAAATAAAATAGGTTTTTTTGGGTTTTGGTCTATGATGCTATTCTTATTAATATTAACTATAGGTTTTGTTTACGAATGGCGCAAAGGAGCTCTTGATTGGAGCTAAAACTTATATTATTTTTTTGCCTAAGGTTTTAAAAGGCTATTACCGACAAAAAAATAAAAAAAGAAAGGTCAAATAAACTTTGTTTATTAAAATAGTATAAAATTAAGATTGTAATTTTATATTTTAATTATAAAAAATATATATATAAATATATTTATACAAAAAAAGAGTCTATCTTTAATTTTTGTATATTCAATAAAATAACACATATGATTTCTACACCTTTAGAACAATTTACAATATCAAGTATAATACCTTTACATATTGGTAAATATTACTTTTCTTTTACAAATTCATCTCTATATTTATTTTTAGCTATTGGTACAGCTGGTTTATTATTTCATTTTGTAACTCAAAATGGAGGGTTTTTAGTACCAAGCCGTTGGCAATCACTAGTAGAAATGATTTATGAGTTTGTTAGAAGTCTAATACAAGAACAAATCGGTGCAAAAGGAAGAAAATACTTTCCAATAGTATTTACCCTATTTGTATTTCTATTATTTACGAATTTAATAGGTATGATTCCGTATAGTTTTACAGCTACATCTCATTTAGCTGTAACTTTTGGATTATCACTTTCACTCTTTATTGCAATCACTATTATTGGTTTCCAAATACATGGCCTACACTTTTTTAGTTTTCTTTTACCAAAAGGCGCACCTTTAATATTAGCACCATTATTAGTAGTTTTAGAGTTAGTATCTTATTGCTTCCGAGCTATTAGTTTGGGTGTTCGTCTTTTTGCTAATATGATGGCTGGACATACTTTAGTAAAAATTTTAAGTGGGTTTGCATGGACTATGCTTTCTGTAGGTGGTGCTCTATCAGTAGCATCAGTTTTACCTTTTGCTGTAGTTTTTGCTCTTACAGGACTTGAAATTGGAGTTGCTTGTTTACAAGCATATGTATTTACAATCCTTATTTGTATCTACTTAAACGATGCTATTAATTTACACTAATATTGGTAAAAATATTATTTTACCAAATGGGGTTTTCTTAATTTATAAGCTCAATAACTAACGAGTATTGGTAAAAATAATAAAAGTACAAAGTCTATTTATTTGAAAATTTTCAAATAAATAGACTTTTACTTTTATTATAGCAACAATAAATTCGATTTATTTTACTTCTTCGTGGTACGAAGTTACTCGTGTACGAAGTACAAGTAGAAATAAAATATTTTAACTTTTAACCACATTCTATTTTAAATATGTCTTCAATAGCTCAGGGGTAGAGCAGATGGCTGTTAACCATCGGGCCGTTGGTTCAAATCCAACTTGGGGAGGCTAAAAACCTGCTTGATAAATTTGAGAGTTTTTTTATAATAAATATAATTTATTATAGCTGTATTATTTTTATATGAGCTTATAGTTCAATTGGTAGAACACGTTGCTCATAACAACGCAGTTGTAGGTTCGAGTCCTGCTTGGCTCATTAATTTATAAAATTATAGAACTTTTTTAAAGAACAAAGTCCTTTATAAGACAAGACTCTATATTAAGCTTGATTGTTAATAAATTTCATTTATTAATACCAGGATTATAAACATCGTTGTACTTTGTTTATAAAAAAATAAAAAAATTTCATGAAAAGACTATCAATTATAAAACAACCAATATTATCAATATTAAATGATCATATTGTAGATTATCCATCACCAAGTAACCTTAATTATTTTTGGAGTTTTGGTAGTATTGCAGGAATTTGTTTAGTAGTTCAAATAGCTACTGGTATTTTTTTAGCAATGCACTATACACCACACGTTGACTTGGCATTTATGAGCGTAGAACATATTATGAGAGACGTTGAAGGTGGATGGTTACTTAGATATATGCATGCAAATGGAGCAAGTATGTTTTTCATTGTAGTATATATCCATATGTTTCGTGGTTTATATTATGGAAGCTATACAAGTCCTCGTGAATTATTATGGATTGTAGGTGTTGCCATTTTATTATTAATGATTATTACAGCTTTTATCGGTTATGTATTGCCATGGGGTCAAATGAGCTTTTGGGGTGCTACTGTAATTACAAGTTTAGCTAGTGCTATTCCGTAGTTGGAAATTCTATAGTAACTTGGCTTTGGGGAGGATTCTCTGTAGATAATGCAACTCTAAATAGATTCTTTAGTTTACATTATTTATTACCATTTGTTATTGCAGGATTAACAATTGTACATCTTGCAGCATTACACCAATATGGATCAAATAATCCTTTAGGTACAAATTCAGCTGTAGACAAGCTTGGATTATATCCTTATTTTTACGTAAAAGACTTAGTTGCTTGGGTAGCTTTTGCTTTATTTTTTTCTGTGTTTGTTTATTTTTTCCCTAATTTATTAGGACATCCAGATAATTATATCCCTGCAAATCCTATGAGTACTCCTGCACACATTGTGCCTGAATGGTATTTCTTATGGGTATATGCTATTCTTCGTAGTATTCCAAACAAATTAGCTGGTGTTGCAGCCATTGCTCTAGTATTTGTTTCTTTATTTTCATTACCTTTCTTAAATACGTCACCTATACGTAGTAACAATTTCAGACCAATACATAGAAAATTATTCTGGTGTATTTTAGCTGATTGTTTCTTATTAAGTTGGATAGGTCAAAAACCTGTTGAAGATCCTTATATTATTATTGGACAACTTGCTTCAGTATTTTTCTTTTTTTATTTTTTAGTGCTGTACCGTTAACAGGAAAAATTGAACACTATTTAATTAAATATAAGTCTTAATTTATATTTTATTGTTGGTTGTACTTGGTGTACAAGTAAAATAAATCTGATTTATTTAATAAATAAGGTATTTTAAATTGCTGCTTTTGCTAATAAAAATATAGTAAAAAGCAGCAATTAGCTATTATTTCGATTCGATATTGTTGTATAAATTTCATTTATTTTCATTCGTTTTAATTTAGTTTAAATGAGGTAAATCTCATTATGAGGACGTAGCTCAGTTGGTTAGAGTATTGGCTTGTCACGCCAAGGGTCGCGGGTTCGACTCCCGTCGTCCTCGTATATATTAATTGCTTTCTATTTTCAATTCGATTTTTTTACTTCCGTACAACGAAGTAAGGTAATGATATATTTTTGTAAATGTTTAGGTAGCTCAGGGGTAGAGCGGAGGACTGAAAATCCTTGTGTCGGTGGTTCAAATCCACCTCTAGACAATTGATAGAGTTGGACAAAAATTTAATAAATTAAATAAATAACGTATATTCTTTATGAATATCAGTTATTTTAACTGGGGATAAGTGACTGAGTGGCTGAAAGTACCGGTCTTGAAAACCGGCGTATTCGAAAGAGTATCGGGGGTTCGAATCCTCCCTTATCCGATCAACATATAGGCATAGTAAATCCGATTTATTAAAAATAACTATTGTGGGTAATTAGCTCAATGGTAGAGCACCTCGCTTACAACGAGACGGTTATTGGTTCGAGTCCGTTATTACCCAAAACCTTTTTTATACGAAGAGCGGGCGTGGTGGAATGGTAGACACACTAGATTTAGGTTCTAGCGATTTAGAGTCTTGCGGGTTCAAGCCCTGCCGCCCGTACTAAGTTTTTAGTGTTGGTTGTACTTGTTACACTTGGTTGTATGAAATTAAAATCAATATAATTTATTAAACTTACTAGGTTGTTAAAATAAATTGTTCTTAATGGAAGAATGGCTGAGTGGCTTAAGGCACTGGTTTGCTAAATCAGCGTATGTTTTATGATGTACCATGGGTTCAAATCCCATTTCTTCCGAATAACTTTCCAAACTTTTTTGGGGATGTAGTTCAGTTGGTAGAACGCATGCTTTGCACGCATGAAGTCATCGGTTCGACTCCGTTCATCTCCAAATTTAAACCAAGTAGAATAAATATTTATTCAGTCGTGTTTTGGCAAATTTTTGATCTGGAATAAATTTTGTTTGTTTTATAAAAATAACTAAATAAATTTTGTTTATTTCAAAGAGATTATGTCAAAAATACAATACAACACGCTATTATTTAAAGACATAATTATGGTTTATAACTTTCATTTATTTTACTCGTTATTTTAATTATAAATTGAAAAATAAATATCGTTTTATAGACAAAAATCAAAAAACCTCTATTAATTTATATGAGCAATAATTTCGAAAAATCTATACTATTAATGGTACCTCAGTGGATTCAATATCATGTCTCTCATAGAAATGAAACGACTTTTTATGTATACCCTGAATATTTAAAACCATTTCTTTATTTTTTACGCGATCATATGTCAACTCAATATAAAGTATGTGTAGATATCACTGCAGCTGACTATCCTTCTCGAGCATCTCGTTTTGAATGTGTCTACAACTTGTTAAGTGTAGAATATAACAGTAGAATACGCATTAAAACTTGTGTTGATGAATATACTACTCTAGAGTCAGCTACTCCGTATATTCTAGCGCAGCTTGGTGGGAACGTGAAGTTTGGGATATGTTTGGTGTATTTTTTCACAACCATCCTGATTTACGACGCATATTAACTGATTATGGATTTCAAGGACACCCTCTTCGTAAAGATTTTCCTTTAAGTGGTTATGTTGAAGTTCGTTATGAGATTCAGAAAAACGAGTATGTATTGAATCTATAGAATGTACTCAAGAATTTAGTATTTCGATTTTGATAGTCCTTGGGAACAAGTGGAAAAAACTTCTATAATGAAATAATTTACTCAAGTAAAATAAATAAATTGTTATGTATCGAGTATTGTTTTAATAAAACAATACTCGATACATAAATATTTTTTAATAAATTTATTTATTTTACCCAACATTATATAGAATAATTAAATAAACCAAGTTTATTATGCAAAATTATAACAAAAAAAATAATAATAATTTATTATTAAATCATACTGAAACAACAGCAGCTTTCAAACTAAATGATAATAGTGGACTTTTTTACTCGTTATATACAGATACAAATTTACAACGATATTATCAAGACATTATATGCCACGATCTTTGTCTAAAACAAAATTATAAAAATATAATGGAATGTTCATCTTTAGATCAAATTGTATGTAATACTAGTTCTAAACACTATGTAGGAGAAAAAGAGTCTATCTTACCTGCCTGTTCTGCTCTTGAAATGATTACAGGTCAAAAACCAAAATACACTTGTGCAAAAAAATCAATATCTAGTTTTAAACTTAGACAAAATCAAATATTAGGTTGTAAAGCTAGTTTGCGAGGTGAAACAATGTATAGATTTTTAGAAAAATATATATCTATTGTTTCTACACGTGTGAAAGACTGGTCAAGTTTAGAATAAAAATAAAAAATCTGTCAATTTAGAGCCGAAAAAGGGTCACGGAGCTGCTTATAAAAGAACATATAATCGAGACTTTGTAGTACTAAATTCTAACTATTTTCCTGAATTACAGCAATATGATGAATTATTTCAAAATGTTACTGGCATACAAATATCATTATCTACAACTTCTTTTTTTAAAAAAGATGGTACACTTTTATATAGTGCTTTCCAAATACCTACGTAAAACTGTACAAAATATACAAAAAAATCATGAAAAACAAATCTCTTATAGATACCGTAATAAAAATACCAGAAAATATAAGTTTGGAAAAGAATATCAGTAGTTCAGTCTATACTATAACAGGTCCATTAGGTTCGTCAACACTCGATCTGAAAAAATTAGATCGATTTGGATCAGCTTGTATAAATATAGATACTAAAATAAACAAGTAATTGTACGTTCTTTCATCCATCATATAATGGATTATATAAACAACTCATTGAAAATAAATTTATTGGTGTTTCTAGAGGTTTTTGTATCTATCTTGATATTGTTGGAGTTGGTTATCGTGCATCTTTAATTTCTTCTGAAAGTGTAGTTGGTGTACAAATAAAATAAATAATTTATCGACTCCGTACAACCTTCGAAAGAGAAACAGATCAAGGCTCTCCAATTAAAGATACAATTGTGTTGAAATTAGGACATAGCCATGATATACATTATAAAGTTCCTAGTGGGGTACGTGTGTTTTTACAAAGTCCTTCAGAAATATGTTTATTTGGTGTGGACCTAAATCAAGTTTCACAAGTAGCTCATTCTATACGTAACACTCGACCACCTAGTATATATAAAGGTAAGGGTATTCGCTTATCTAATGAAAATATAACGACACGAACAGGAAAACGTAAATAATAGAACGTATATTTTCATGATAGTAATTGATATAAAATATACGTCAGTATTTAAGTTTTTCTATTTAAATATAAAATATAGAAAAATATTTATGGTATACATACAAAATACGCATTTAAATGATAAAAAACCAATTTATCAAGCATGCACACAAATTTATGGATTAGGGCATCATCATTGTTTACAAATTTGTGATGTATTAGGTGTTAGTCCAGAAACTCGATTAGGCATGTTATCAGCAGGTCAGCATTCTTTATTAGCACAAATTATAACTCAAAACTATGATACAGGTAGTGATGTTAGACGATTTACAAGACAAAACATACAACGATTAGTAAATATACATAGTTTTAGAGGATATAGACATATTCAAGGTTTACCTGTTAGAGGCCAAAGAACACATGGAAATGCACGCACAGTACGAAAATTGAAAAATAATATTAAATTCTAATCATTACTCAATAACTCTAATTTTCGTAAAACTAATTTGAAATAAATGAATAAATCTCAGTTAAAATAAATTTTAGGATTTTACGAATGGTATTCCTAAAAATACCATAACAATGGACTCTAATCAAATAAAATATACCAATTTTTATGCTTGTAAAAAAAACTCAAATCTCTAGAAAATTTATCGAAAAAAAAAGTGGAATTATACACATACAGAGTACAACTAATAATACTTAGTTACACTTACAGACTTACAAGGCAATACACAATTTTTTGCTTCGGCTGGTACTCTAGGTTTTAAAAATTCACGAAAATCTACAGTTTACGCCTCTGGTGCGGTAGCAGAAGCTTTAGCAACCAAGGCATTTAATAGCGGATATCGTACAGTAATGTAAAAATAAAAGGCTTAGGTTATGGAAAAAAAAGTGCTATTAGAGGTCTTCAAAAATCAAATTTAGTTATTAAACAAATTCAAGAAGTTACACCAATTGCACATAATGGATGTCGTCCTCCAAAAAAACGTCGTGTATAATATATCTTTTATTATTTTTTTATTATAAAACAAAATAAATTATAATTTTAGTATATTATCATGATAAGGGCAAATAGCTCAGTTGGTTAGAGTACACGTCTGATAAACGTGAGGTCAGGGGTTAAGTCCCTTTTTGCCCAAAGTTTAAGTTCCTTTTTGCCAAAGTTGCCGACTATTTTTAAAAATTTCCTTAATTTTCCTTAATTTTCATTTAAGTATTTCCTTAATTTCATTTATTTTATATAGGAATAATCTATATAGACAGATATAGGTAATCTATATAGACAATATAGGGAGAGTGGCTGAGTGGTTAAAAGCGGCAGATTGTAAATCTGTTGAATGTTTTCTACGTAGGTTCGAATCCTGCCTTTCCCATTCTTTTGAAGTCTTTGGTTATTTTTATATAAAAATAATATAGACTATATAAAAAGATTTAAAAATTAATATTATTATTTTTTGTCTTTTTTATTATTCAAAACATAAAGAAGGCAACTTGGCGGTTTAAAATAAATTTCATTTATTCGTAATAAATTTATTTATTCACCCTTCTATTTTAAAAATTTTATATCATTATGCCACAATTAGATTTAGTTTCGTTTTTATCACAATATTTTTGGTTATTAGTAGCTTTTGTAGGTTTTTATTTTTATTTATATAAAAGTTTTCTTCCAAAAATGTATCGTATATACAGCGTTCGTGAAAGATTAAGTAACAAATCACACGAATCAAAATCAAATTTTCAACCGTTATACATAGAAGCATCTAAAAAAAAAGAAACTTTATTTGCTAATGTTTTAGGTTATGTAAATCAAACAGTTGCAACATCTCAAACAGCTGTGGAAAGTTGGAAAGATAGTAATTCAAAACAATTACTTGAAAATTCTCTTTCAAAATTCACAAATACTTTCAAAAAAACTCTAACTTTACAGTCTCTATCACAATTTCTTGTATTAAGATATGCAGCGCCATTAAAAGTGTCTTCTACTTTTTCTGCTAATGTATTACCAAAAGCAAAATCTGCAGTTAAAACACTTGAAACTGTAAATATACATAAACTAGGGGACAAAAAAAAATGGAAATCAAATTTATTAAAATCTCCAAATTTATATGTACCTTATTTTGGATTCCAAAGTTTAGCAACAGAGATTTTAAGTAATAAATCTACTAAACAAATGGAGTGTCTAATTTAAGTTCTGAAAACAACGTTCAAGATTTAGCAACAACAACGCAAACAAAAACTGTATCAAAAAATACATCTAAGTCTAAATCTTCAAAAAGTTCTTCTAAGAAAAAAGCATAAAATATAAATCGGTTTTTTTCATACATATTTTACCATAATAAACCCTGTTTATTCTACCGTAATAATTATAGACTATATATGAAATCATTATCTAAACCGTACATATTATTATATATTGTTTTAGCGTTTTGCGTAGCAAGCTCAAAACATATATTAATTTATAATGAAGAGACATTAGTATTAATTTGTTTTTTTGGGTTTATATTTGCAATTAAACATTACTTTGGAGATACTTTAACAGCATCGATCCAAGAACGAGGTGATACTATTCACGATGAATTAAACCAATCATATATCACTCAAATTCATCAAGATTTATCTATTCGTGATCAATATAAACAGATTATACCAGTTTCTCAAGTGTTATCTGTTTTTTCAGCTAGTTTAGTAGAACAAAGTGAATCTACTCAGAAATTAGCAGAGTATAGTTTAAAACACCAAATAGATTCTCAAATTTCTAAAATGTATACACATTTATATAAATTACAACAATCGTTTCCTCAAAAACTTCAAAAAAAAATACACGATAACGTATTACCTAATATACAACAAAGTTTAGCATTAAATAAAAAACCAATAGATTTTATTAAAAATTCTAAAAATAAATTAAAAGCAAAAGATTTTGCATAATTTATTAAGTCGCTAAAATTTATATCGTTTTATATATCTAAGATTTTTATATTTATAAATTTGAAATAGTAATTTATAAATATAAAAATCTTTTAAAATTTATTAAAGAATAAACCTAAAAATCTTCTTAGTATACTTTACTAAGCATCTAAAATTTTTAGAGAAAAAAAGAGACTATATTTTTTTCAATTGTATTTTTTGTTAAAAAAAATAAATTCGATTTGAAAAAAATTATAAAAACCATCTATTTATGAAATTTTTATTATTTGCATATACAGTAATACCATTTGTTTCATTTTCTGATGCGCCAGAAGCATGGCAAATTGGTTTTCAAGATCCAGCAACTCCTATTATGCAAGGTCTTATTGATTTACATCATGACATTCAATTTTTCTTAATTATTATATTAGTATTTGTATTATGGATGATATCTAGAGCGTTATATTTATTTCATTATACACGTAATCCCGTTCCAGAAAAAATCATTCATGGTACAGTGATTGAAATTGCATGGACAATAACACCAAGTTTAATATTAATATTAATTGCAGTACCTTCATTCGCATTATTATATAGCCTTGATGAAGTAGTAGACCCTGCAGTAACTATAAAAGCTATTGGTCATCAATGGTATTGGAGTTATGATATTCAGACTATAGTGTAGCTGATGATCAAAGCATTGCTTTTGATAGTTACATGATTCCTGATGATGATTTAGAATTAGGGCAATATAGATTACTAGAAGTAGATAATCGTGTAGTTGTTCCAGTTGAAACTCATATTCGAGTTATTATTACAGCAGCTGATGTTTTACATAGTTGGGCAGTGCCTTCACTAGGGGTAAATGTGATGCAGTACCTGGTAGATTAAACCAAATACCTATTTTCATTAAACGTGAGGGCGTATTTTATGGACAATGTAGCGAACTTTGCGGTGCAAACCACGCATTTATGCCTATCGTTGTTGAAGCTGTGTCTCTAGAAAATTACATTTCTTGGGTATCTAATAAATTAGAAGAATTGTAATTATTTAATATAAATGATACTTATATAAATCAATTTGATTTATTAGCGTAATATTTTTTTACGTAAAAATATTATTTAATTGAAATACCAAACATACATATTTGGTGTCTCAATTTAATCTATAAGAGTGTATTTTAAAAATCACAAAGTAAAATAACGTATATTCTTTATGAATATACTTTGTTTATTTAAGAGCAAAATACATAATAAAACACGCTCCTATAGATTAAAATAAAAAAAAGAACCGATTTAAAATTTATTGTATCAATGTCCAGTACAGAAATATAATAAACTAAATTTCTTCTAAATAAAAAAATTTTAATTATGAGAAAACATCCTTTTCATTTAGTGGATCCAAGTCCATGGCCTTTATTAGCTAGTTTTGCAGTATTTTTTTCAACAACAGGTGGAGTAATGTACATGCATGCATATTCTGGTGGAGGTATTTTATTGGCTTTTGGTCAATTATCACTATTTTATGTTATGTATGTATGGTGGAGAGACGTTATTAGAGAAGCTACATATCAAGGCCATCATACTACTCCTGTGCAAGTAGGATTACGTTACGGAATGTTATTATTTATTCTTTCTGAAATAATGTTTTTCTTTGCATTTTTTTGGGCTTTCTTCATTCAAGCTTAGCCCCAACTGTAGAAATTGGTGCATTTGGCCTCCTAAAGGAATCCAAGTTTTAAATCCTTGGGAAATTCCTTTTTTAAATACTATTATACTTTTAACTTCAGGTGCTTCAGTTACTTGGGCACACCATGCTATTTTAGCTGGAAATCGTAAACAAGGTATTATAGCCTTAGCAGTTACTGTAGTTTTAGCTGTTATCTTTACAGGATTCCAAGCATTAGAATATCTTGAAGCTCCTTTCACAATTTCTGATGGAATTTATGGATCTACTTTCTATTTAGCTACTGGTTTTCATGGATTTCATGTTATAATAGGTACTCTGTTTTTAGCTGTATGTTTATTCCGTTTAATATTACATCATTTCTCAAAATCTCATCATTTTGGATTTGAAGCTGCGCTTGGTATTGGCACATGGTTGACGTTGTATGGTTATTCTTATTTGTATGTGTATATTACTGGGGTGGTGCATAATTAAAATAAATTCGATTCTTTTCGACTTTGTTTCAATTTTGTTTCGACTTGGTTATGACTTGTTACTTGTTACATCCATATATTAATTTTAAAACGATACTATACAATTCTAAATATAATTTAATAAATTTATTTATTTCAAGTAAAATAGTATTAAATACTATTATGGCTTGTTGTACGTAGTACTACGTACAACAAGCCATAAATAAGTATGAAACTATTTATAATAAAAAAATAAAATTATGGCTATTGAAAAAGTAATTACAGCCCCAAAATATAAAAATTTTACTATTAATTTTGGACCTCAACATCCAGCGCTCATGGTGTATTAAGACTGTACTGGAAATGAATGGGGAAGTAGTTCAACGTTCTGATCCACATATTGGGTTATTACATAGAGGGACTGAGAAATTAATAGAATATAAAAATTATTTACAAGCATTACCTTACTTTGATCGTCTAGATTATGTTTCTATGATGTGTCAAGAACATGCTTATTCATTAGCAGTGGAAAAACTTTTAAACTTCAACACTGGGCCTAGTTCGTCTAATATGATGAAAATAAAATGACTGTACCTTTACGTGCTCAATATATACGAGTATTGTTTAGTGAAATTACACGTATTTTAAATCATTTATTAGCTGTTACTTGCCATGCTATGGATGTAGGTGCATTAACTCCATTTCTTTGGGGATTTGAAGAACGCGAAAAACTAATGGAATTTTATGAGAGAGTTTCTGGAGCACGTATGCATGCTGCTTATATTAGACCGGGTGGTGTATCTCTTGATTTACCTTTAGGTTTATGTGAAGATATTTATAAATTTTCTAAACAATTTGCATCACGTATTGATGAAATCGAAGAAATGCTGACTTCTAACAGAATTTGGAAACAAAGACTTGTTGATGTTGGGGTTGTTTCTGCTGAACAAGCTATGGATTGGAGTTTTTCTGGAGTATTATTACGTGGTTCTGGTATTGCTTGGGATCTAAGAAAAACACAACCTTATGAAGTTTATGATCGCATGAAATTTAATATACCTGTGGGTACTCGTGGAGATTGTTATGATAGATACTTGATTCGTGTTCAAGAAATGCGTGAAAGTTTAAGAATCATTATGCAAACTATTAATGAAATGCCTAAAGGTGTAATACGTTTAGATGATAAAAAAATTACTCCACCTACACGTGACCAAATGAAACAATCTATGGAATCTTTAATTCATCACTTTAAGTTCTATACATCAGGATTTGTTGTTCCAGCAGGTGAAACATATACTGCTGTTGAAGCGCCTAAAGGTGAATTTGGTGTATATCTTGTAAGTAATGGTACTTCAAGACCTTATAGATGTAAAATTAGAGCGCCCGGCTTTGCACATTTACAAGGACTTGATTTTATGGCTCGTAATCATATGTTAGCCGATGTTGTTACAATTATTGGAACACAAGACATTGTATTTGGAGAAGTTGATCGATAATCTAGTATGAAATAACTGAATAAATCTAATTTATTTCACACGGTAGATCCAATCAAAACAAAAAAATGTTCTCTTTGGGGTTATAAACCTTAATACACGTTGTTTATTTTACTATCGAGACAAATAAGTAAATTTAATTTTTTAAAAAATTATAAAATTATGCCTATTTGCCTCGATAGATTGAAACCCATTATCTCTGGATAATAAACTTTGTTTATTTTATAAATTTTTGTTTATTTTAGCTGTTGTTAGTAAATAAAGAACAAAAATCAAATAAACGTTTATTTGATAACAATTCATTTCAAAAAATTAAAATATTTTATATTATGTTTAACTCAATCAAACGCGATTTAAAAAGACGAAAATTATATATGAAGTATGAGTCTAAAAGAATTTTATATAAAGCTTTAGCTAATGATTGTAATTTAGACCAAGATTTACGGTTTTTGTGTGCACAAAAACTTAATCAGTTACCAAGAAATAGTAGTCGTGTCGTATAAAAAATAGATGTATTGTCACAGGCCGAGGTCATTCAGTATATAAATTTTGTAGGATTTCTCGTATAAAATTTCGTGATTTAGCAAATCAAGGCCTTATACAAGGATGTGTAAAAGCTAGCTGGTAAAATTTAAAATGAATCAAATTTGTTGTGTATCTTATATAGGAATAATCTATATAGACATATATAGGATAATTATATATACTCTATTTTATTACAAATTTGTATTTATTACAGTAATACAGTTAGGCACAGCAAATACAATACTTATACTTTATCTATAAAAAAACCGTTATATATTTCATTATTATTTTTTCTAATTAAATAGAGAATTACGGATCTTTAATCAAAAGATTCTACTTGTAAAAAATTATTTATATGTTACAACCGAAAAACACAAAATTTCGTAAATTTCAAAAATCAAGAGTTAAAGGCGTACAATCTAATACAGATCAATTAAGATATGGTAAATTCGGTATCAAGACTGTTTCAGCTGCTAGAATACCTGCTAGAACGATTGAAGCGGTTCGTCGAGTGATCACTAGAAAATTTAAGAGATTAGGTATTGTTTGGATTAGAGTATTCCCTGATATTGCAGTATCTGAAAAACCCGCAGAAGTTCGTATGGGTAAAGGTAAAGGGGCCCCTCAATACTGGGTATGTCGAGTGAAACGAGGCGCTATTTTATTTGAATTTGATGGTGTTTCTGCTCAATTAGCCAAACAAGCTGCAAGACTAGCAGATTCCAAATTACCGTAAAACTCGTTTTATAACGTATTCTTAGGTGTACGAAGTAAAATAAACGAAGTTTATGATTAATTCTTGGAATATCTTTCATTTATTTTATTAAAAATAACGGATATTTTTTTATAATATAATGTTATTGTATATTCTTTATGAATATAATGTTATTCCTTTAAAAAATGAATTTATTCGCGACAACAATTTCTATAAAATATAAAACCACTATATGTCAAGATCTTTATCAAAACCTCCTTTTTCTGAAATACGACTAATAAAAGACAATATGATTAAAATATGGTCACGTCGTTCTACTATTTTACCTCAATTTGTTGGTAAAACTGTATCAATTCATAATGGTAGAATTTTTATTCCATGTAAAATTTCCCCAGAAATGATTGGTCATAAATTTGGCGAATTTGCGGTTACTCGTAAAAAACCTGTACACAAAAAAAAAAAATAACATATCATATTTTGGGTCACTATTGAAAATATGATATGTTATTTTATTCCACTCTATTTTTTTATTATATTCTGCTCGCTTGGTGAAATTGGTATACACGACAGACTTAAAATCTGTTCCTTTTAGGGTATCGGTTCAAGTCCGATAGTGAGCAATTTTTAAATTCAAAGATAAGGATTTTTTATCAAAAATAAGGGATTTATTTTCGGATAAGGGCATTCTTAGCTCAGTTGGATAGAGCAACAACCTTCTAAGTTGACGGTCGTAGGTTCAATTCCTACAGAGTGCGTATCAATTTAAAATTTTAAACTATAATTTTTTTGTATATCGATAATGCTTGTAGTTTTTATAACGGAATAAATATTTATTCGTTTAATAAGTAAAAGCGTATCATTTCTACTTTTATTATCGAAATAAAAATACTTTTTACTTCGTACTACTTGGTACGACAATAAATTGGATTTATTTTACTTGATACAACATAACTTATATTATTTATGTCGTAAGTAATATAATTCTATGTTTTCACATTATTAAAAAATGTGAATATTATTATAAAACTAAACTTATGTATTTACTGGTACTTTTATTACCCTTACTTGCAAGTATTTCAGCAGGGTTGTTTGGTCGATTTTTAGGATTTCGAGGAGCAGCTCTATTAACAACTAGTAGTGTATTTTTATCTTTTGTTATTAGTTGCATAGCTTTTTATGAGGTAGCATTATCAGGAGTAACCTGTAGTATTGAATGGATGCCTTGGTTTTTTTCAGAGATGTTTGATGCCGGTTGGGGTTTTATTTTGATAGTCTTACAGTAATAATGCTTTGTGTAATTACAAGTATAAGTACTCTAGTTCATTTATATTCTATTTCTTATATGGAAGCAGATCCTCATTTACCACGTTTCATGGCATATCTATCTATTTTTACTTTTTTCATGTTAATGTTGGTAACAGCTGATAATTTTTTACAAATGTTTTTTGGTTGGGAAGGTGTAGGTCTTGCATCATATTTATTAATTAATTTCTGGTTTACCAGACTTCAAGCATCAAAGCATCTATTAAAGCGATGTTAGTGAACCGTGTAGGTGATTTTGGTCTTGCATTAGGTGTAATGGCTATTTTTTCAGTATTTAAGACGGTAGATTTTTATACGGTGTTTGCACTTGCTGCTCATCAATCAGAAGCGGTGTTGATATTTTGTAATATAGAATTTCATGCATTAACAGTGATATGTATATTATTGTTTGTAGGGGCTGTAGGTAAATCAGCACAATTAGGTTTACATACTTGGTTACCAGATGCTATGGAAGGTCCTACACCGGTATCTGCATTAATTCATGCAGCTACAATGGTAACAGCAGGTGTTTTTATGATAGCACGTTGTTCACCATTATTTGAATATGCTCCTAAAGCTCTTGTTGTAGTAGCTATTGTAGGAGCTATGACATGTTTTTTGCAGCAACAACTGGAGTAGTACAAAATGACCTTAAAAGAGTTATTGCTTATTCAACTGCTAGTCAATTAGGATATATGATTTTTGCGTGTGGTATTTCTCAATATACTGTAGGTGTATTTCATTAATGAATCATGCTTTTTTTAAAGCATTATTATTCTTAAGTGCTGGGAGTGTTATTCATTCTCTTTCAGATCAACAAGATATGAGAAAAATGGGAGGAATGGCAAAACTTTTACCTTTTACTTATGCTATGATGTCTATTGGAAGCTTTTCACTTGTGGGATTTCCATTCCTTACTGGATTCTATAGTAAAGATGTTATTTTAGAAGTAGCTTTCGCTCGATATACTTGGGATGCTAATTTTGCCTATTTATTTGGAAGTATTTGTGTAGCTCTTACATCTTATTATTCATTTCGTTTGTTATTTCTTACTTTTATAGCTCCAACGAATGCTTATAAATCTACTGTAAAAGCTGCTCATGATGCGCCATTTTTATTAGCCTTGCCATTGTTTCTATTATCTATAGGAAGTATTTTTGTAGGGTATTGTGCTAAAGATATGATGATTGGACTAGCTACCCTTTTTGGGCTAATGCTATTTTTGTCTTACCACAAAATAATGTTTTATTGGAATCTGAATTTATACCACAATCTCAAAAATTTCTACCTTTAATAGCTACTGTTGCAGGTGCTGTAATTGCTTATTTTTTTTCTGTCTATAGTACTAAAACAAGCTTTGCTCTTAAACAAATACCTTTCTTCAGAAGCCTATATAGTTTTTTAAACAAACGTTGGTACTTTGATAAAGTATACAACGATTACATATCAAAAAACACTATGTCTTTTGGTTATAATGTAAGTTTTAAAGCTCTTGATAAAGGATTTTTTGAAATTTGTGGACCTACTGGTATGCTTATAGTTTTCCAGCACTTGCTCAGTATTGGAGCAGATTACAAAGTGGTCTGATATATCATTACGCAGTTGTTATGTATTAGGACTTACTATGCTCGTTCTTGTAAGTAGTGCTTGGAGTGTACTAGAAAATGTTTTAGATAGTCGTATATTATTTATATATGCTATTTGTTTTTTATTTTATAACTATTATAATTCAGCATCTCGAGCCCTAGGCTCAACTGAAAATTTAGAAAAATAATAAGTATATATTAAAAACAGAACGTTTTTGTTGCTATTTATATTATATAATATAAATAGCAACAAAATATTTTCCATCACATTTTTCTTGGTAGTATCGATATGTATAATTAAAGAATATTAAAAAAATAATAAATATATGTACAACAATAAAATAATATCGGGTTGTACGAAGTAAAATAACGTATATTATTTAAAATTTATTATTTTATAATTTAAAAAACAATATTTTTTCTAAGCCTTATGTCATATATTGAAATGGTTTTAGCTGTACCCCTATTAGGCGTAACAGCATTATTATTTGTTCCAAGTTGGAAAACACAAACTATCCGAAATATTGCATTAAACTCATCGTTATTGACTTTTTTAATCTCTCTCCTACTTTGGATCGAATTCGATAGTAGTTCAGCAGTATTTCAATATACCAATGGTATTTGTTCTCCAAGTGGTTTTTCAGATGTTACTTTAGCTCGAGCTGCGAGTTCATCTAGTTTTTCTGCATTAAATTTCGCTCTTGGGGTTGATGGTATTTCATTATTTTTTATTATTCTTACTACATTATTAGTTCCCATTTGCATTTTAGTAAGTTGGAATAACATAGAAATATACGTAAAAGAATATTGTATTGCATTTTTAGTGTTAGAAACTTTAATGCTAACTGTATTTCAGTATTGGATTTGTTATTATTTTATATATTTTTTGAAAGTGTATTAATTCCTATGTTTATTATCATAGGTGTTTGGGGTTCTAGAGAAAGAAAAATTAGAGCAGCATATCAATTTTTTTTATATACATTATTTGGTTCTGTATTAATGTTATTAGCTATATTATTAATATATTTTCAAACAGGTACTCTAGACATTGAAATGTTATATCTATCTGATTTTAGTGAAACTAGACAATGTATACTCTGGTTAGCTTTTTTCGCAAGTTTTGCTGTTAAAGTTCCTATGGTACCTGTTCATATTTGGTTACCTGAAGCTCACGTAGAAGCTCCTACAGCAGGTTCTGTAATATTAGCTGGTATACTTCTAAAATTAGGTACATATGGATTTTTGAGATTTTCTATTCCATTATTTCCATATGCATGTATATATTTTACACCTCTAATTTAACAATGAGTATCATAGCTATCGTATATACAAGTTGTACTACTATTCGACAAATTGATCTTAAAAAAATTATTGCATATTCATCTGTAGCTCATATGAATTTTGTAACTATAGGATTATTTAGTCAAAATACTCAAGGTATTGAAGGAAGTATTTTACTTATGATTAGTCATGGTTTAGTCTCTCCTGCACTGTTTCTATGTGTTGGAGTACTTTATGATAGACATAAAACTCGATTATTACGTTATTATTCTGGATGTGGTCAAACTATGCCATTATTTGCTCTCCTATTTGTATTCTTTACAATGGCAAATATAAGTTTACCAGGTACTAGTTCTTTCCCTGGAGAATTTTTAGTATTTATTGGGGCTTACCAAAACAATAGTTTCGTTGCTTTCTGTGCAGCTACTGGTATGGTTTTAGGTGCTGCTTATGCTTTATGGTTATGTAATCGATTAGTGTATGGTGTATCAAAACCTGATTTTATTAATACTTGGAGTGATTTAAATCGTCGAGAATTTTTCATGTTTGCCCCTCTAATTGCTGGTATTTTATGGATAGGTGTCTATCCGAACCATTTTTAGATGCAATGCATGTTCTTGCATTTATTGCTATATGCTCAATAAATTAGGTTTATTGTAAAACGCAATATAAATCTATTATTTTTATGTGATATTTGCTTTTATTTAAATAAAAGCAAATATCACATAAAATAAGCATAATCAAATAGAGTAGCTAAAACCAACTCCAGTGAATTTATTCAATTATTAGTGCTTTGACTATTTATTTTCGTTAACATAATGACACTTATATAGGAATAATCTATATAGACAATATAGAATAATCTATCAATCAAAGAATAAGGAATTATATTGAGTTTGATCCTGGCTCAGAATGAACGCTAGCCGTAGGCTTAACACATGCAAGTTGTACGCTCCCTTTGAGGAGAGTAGCGAACGGGTGAGTAACGCGTGAGAATCTGCCTCTTAAACTGTGGAATAACTTTACTGTTAGAATCATGGATACTATACTTTTTTTAATTAATTTACAAAATTAATTAAAAAAGTTATATAAAGAATATTATTCGTTAAGAGATGAGCTTGCGTAAGATTAGGTAGTTGGTAAGGTAAAGGCTTACCAAGCCAAAGATCTTTAGCTGGTTTGAGAGAATGATCAGCCACATTGGGACTGAGACACGGCCCAAATACTTTAGAGTAACAGCAGTGGGGAATATTGGACAATGGGCGCAAGCCTGATCCAGCTATACGGCATGAGTGTAGAAGACTGTATTGGTTGTAAAACTCTTCGGTGATATTTTTATAATATCCGTATTATATTTTTTTAAAGTATAATATATATATTATAAAATAAGAGATTATGACAACGTATCATCAATTAGTCCCGGCTAATTTCGTGCCAGCAGCCGCGGTAATACGAAAGGGGCGAGCGTTATTCGGAATGATTGGGCGTAAAGCGTGCGTAGATTGTTTTTACTTATTTCTATACACAGATATAAATATCATTTATATTGATAGAAAATTTATATAAATAAAAACTTGAGTATTTATTAGGAGAGTAGAATTCCTGGAGTAGAGGTAAAATTTGTTGATCTCAGGAGGAATACCTAAAGCGAAAGCAGCTCTCTGGTAAAGCACTAACATTGAGGCACGAAAGCGTGGGTAGCGAAGAGGATTAGATACCCTTGTAGTCCACGCCGTCAACTATGATCTTTTTTTATTTTCCCTTGAAAGGGGGGAAGTGGAGTAGCTAACGCGTTAAAAGATCCGCCTGAGGAGTACGGTCGCAAGATTAAAACTCAAAGGAATAGACGGGGACCCGCACAAGTGGTGGAACATCGCGGTTTAATGCGAAACAACGCGCAAAACCTTACCAGCCCTTGATATAACACTTATATAATAAAATATTATAGTTTTAGAGTTTGTGTTACAGGTGTTGCATGGCTGTCGTCGGTTCGTGCCGTAAGGCGTTGGATTAATTTCTTTAACGAACGAAACCCCTGTTATCAATTGCTAAGAATTTACAAATTATTTTGTATTTCAGAACTTTGATACTACTGCCAGTCATAAACTGGAGGAAGGAAGGGATTACGTCAAGTCCTCATGACCCTTATGGGCTGGGCTACACGTGTGTTACAATGGCGAATACAAAAAGATGCAATGATGAGAGTCGGAGCAAATCTATAAAATTCGTCTTAGTACAGATTGTTTTCTGCAATTCGAAAACATCAAGAAGGAATCACTAGTAATCGTGGATCAGCACGCCACGGTGAATCAGTACTCGGGTCTTGTACTCCCCGCCCGTCACACTCTGGAAATCGAGTGGATTGTAAGTCTATGTCTCCCTATTTTTTTATGGGATGGGTCTGATGGCCTATACATATATAGAAATTTAGAAGATATACCCAGAATTTATTTGGTAACTGGAGTGAAGTCGTAACAAGGTAACCGTAGGGGAACCTGCGGTTGGATTATCTCTTTTTTTAATCTAAAAATTTAGAATTTCTAATCATTTTTATAAAATTACAAGCTCTTATATATATAAATTTATACATAAAAATAGCAACGAACTTTGTTTTATTAGCAAATCTATCTATATAATTCGATCATATATATAAAATTCCTTATATTTATTTAAGATACAATTTTTTATTCTATTAATGTCCTTTTCGTCTAGGGGTTAGGATTCCACCTTTTCACGGTGGCGACACGAGTTCGAATCTCGTAAGGGATAACTTTTTATACCTTATATAAAAGATTATAGAAACCCTATAGAAAAAAGAACCTCAATATAAATTACATTTATTTTATTTAGAGTATTATTAAAAGTTAATTTAACGATCTCTCTTTAAATAATTAATTTATTACTTGTACAAGTAAAATACGTATATTCTTTATGAATATCAGTTATTAGTTCAGTATAAATTTATTGTTTTCTTGGCGAGTATAACTTAGTCGGTTAAAGTGCTAGACTGTGACTCTGGAAACATGGGTTCAAATCCCGTTATTCGCCTAATTTTTATTATCAAAGAAAAAAAGCTTGATATCTGGGAATGTGAACCACCCGAACCCTTTCCGAACTCGATTTGTGAAAGCATTCTACATCATATGTACTACTTTATGCGGGAGACGTGATTATTATCAAGCTATATTATATTATTTTTTTAGAATCAAACATTATATTGTTGATATGAATATAATAATCAGAAATTAATTATTTATGCCTCAAATAAATAAACTAGAAAATAAGTTAGAGTCTGTTTTAAAAAAAGATAAAATTTACAGATTATCGAGACACCTCATAATGACCCTGTGGTTGAAATACACTACGATAAAAACCCATATGTGTTATTACGGAAACACAAGATTCTGTAAGGAGAATCGAACAGAGTGTCGACCAGTTACAACAAGTCACTCGTGAAATATACATACGATAAAAACAAAAAGGAGAGATAAACAAAATACTTTACCCTAAGGCAACCAGCTAACAATGATGTCTACTTTTATCTTATGAGTCTACAAAGAGAATTTAAAGAAAAAAATTTACAATATTCTAGATTCAGAGTTGCAGTTACTCTATTGTGGGCTGCTGGATTGAGGGTAAATGAAATTCGAAACATTACACAGGATGATATTGATTCAATTATACATCACAAATCTTTACAAGTTATCAACCTAAGACTAATAAATATAGATTAATACTTTTTACCAAACAAAGTTGTGATCAGTTTAGAGCACTTGAAAATGAGTGTACTATTGTTTTTAACAAGTATTCTACATTATCTGGAGGCATCGCCGAAAATAGTTGGATTTATTTTATTAATAGTAGATTGTTAGAGAAGACTCGACACCTAGGACTCAATATTAAATCACACTCTTTTCGAGTTAATTTTGTAACATCACTCTTAAAACATGCACCTTTACAAATTGTATCAAATTTAATAGGACATACTAATATCAGCACTACTGTAAAATACGATAGATATTATCCAAATAAAGACGAGACATTAAATTTGCTTGAAAAAGCATTTACTACTCGGAAATAAATAAATAAAATTCAGTTATTTTAATAAACTTGTTTATTTCACTAGTATAATTTAAAGATTCTATTAAAAGAGACAATACAATAGATCTATTGTCTTAATTTCAGGCTGCAATTCGATTGACATTTCTATTTTTTATTACACTATGGGGCTTTTGTTAAGTAAAATAAATAAAAAAATTAACCATAGAATTTTGTTTATAAGGTTTTTTATTACATTTCTAGTCAAGTTTAAAACAATGATATTTATTTATTTGATTTACGAAAGATAAAAATAAAACCCATCGACAATTTAAGCCTACTAATCACTTCAATAAAATTATTTTCAATGTTTTAGACTAGACAATAATCTACAATATGATCATTAAATAATGATCATATTGTAACCACTTACCAATAAATAAATTTTATTTATTTTACATGGTACGGAGAATATAAGAAAATAAGTATACTTTTTAAGGTGGTGTGATAAAAAATGTATACCTAGAAATGCTTTTATATTATATTTTAAATAAAAGATGCTATATTTGATATATTTACGTTTTACTGTATAATTGAAACTATTACCTATCAATTTATATGCTCACAAGCTCAATAACCATACTTTTAATCCTTGGTATTATAATTATATGTGCAATTATTACAATGCCTCATTTGGAACAACAGCATTTTATTTATACCAATCTATTTAGTTTTACAATTAGTCTTTACAAAGTTGATTTAGGTTTTTACTTGCGTAATCAATCTAATTACTTATTCTAATTAACAATTAATAAATCTATACAATTAATAGTTACTATAATAATATAGTAAAAAGTATATAACATTATTAATTATTCGAATTACTTATTACAAAGTTTATACAATAATAGGAAATATAGGTTTACTAGTTAAAAGTTATATGACTAATCAATCTATTTTTATTCTTTTCTTTGCTCTCTAACTTGCTCTACAGCTTGTCTTCCGGGGGGTCCATTAGGGAGATGTTACTAAATAAGCTGGTTAACTATCAAGCAATTCACTATATACATATTTACTAAAAGATATATGTTATAGTTTATTTTATATCTTTTTAAATTTATATTTAAGAGTTTAGTTAATAAAAAGCAGGGAAAAAATAGATTATAAATACCTACTGGCCTTTTACATGCAATTGAAAATTTGATTTACCTTTATTTTTGTTATTATTGGTACAGAGATGCATAGGACTAAAAATAAAACGATGATCAAGATGATGAGAAACCCACTGTAACTAAAAACAACCTTATATGTTATATCAGATAATTTTGGGTATAAAGCTATTTAATAAAACAAAGTTTATTATGCAGGGCTATAAAACACGAAATCAGAGTAGCAGGATTCGAACCTGCGGCCTCTCGCTCCCAAAGCGAACACGCTACCAGGCTGCGCTATACTCTGTAAAAAACATATTTGTACATAATAGCAGAATTGATATAATTTTTTTATCTACCTAAATTTTAAATAGAGTTATATCCTAAATCTTATCTACTTGTCTCGATACACAAGCGGACAATGGGAATCGAACCCATATCGATTACTTGGAAAATAACAAATTTACCATTAATATATGCCCGCAACAGAATGATAAAAATTATATATTTTATAAATTAGATATTGATCTAAATAAATTTTATTTATTTCTACCTACACCTAATTTATAAAATATAAATAATATTTAAAATAGAGTTTAGTATGGATTTGCTCTTTTATTTTTTGTTAAAAACTAAAATAAAATTGGAATATTGCTATTTTTACACATTCCACCTATTAACGTAGTAGTCTTCTACGATACTAAAAACTTGTTTTCAGGTTAGTTTCCCCTTGAGATGCTTTCAGCGGTTCTCTAGTCCGAACGTAGCTACTCAGCTATGCTATTGGCATAACAACTGATACACAAGAGGTTCGTGATTTCCGGTCCTCTCGTACAAAGAAATCGTCCTGTCAGTTTTTTTACACCCCAAAAGATAGGATACAACTGTCTCCGTCAAACGTTTAAATATAAGTTTAAAAAGTTCTAATCTTAGAAAATCCCTAATTACTTAAGGTAGACTATACCTTCATCTTATTATTATAATAAGAGTTGCCGTGTTATATCTTTAATTTAAAGATATCTTAATTCTAATCTAAACTAATATAAATTATAACTATATTTGTTTACATAGATATAGATTATAATTTAAAATAAATGAATTTATTATGTCCAGTTGTTTTTATTAGATATAGAATTAAAGTCGTTACGGGGTCACTGAAATATAAAGAATTGTGCACAGTATATCATGACTTCTAGGCAAAATAGACTAAAGAGATACACATTTTATTTCTTATATTATAGACTTCCCACGGTATTCCCCTAATGAGTGTATGAGGCTACTATTAGGACTTCACCGTTATGAGGCAATTTTTACATAAGGATTGCTCCTTAAGGTCGCAAGACTCTTTACGACGTATTAAACCCAACTCACGTACCACTTTAATCGGCGAACAGCCGAACCCTTCGAACCTTCTGCAGCTCGAGGATGTGACGAGTCGACATCGAGGTGCCAAACGATTCCGTCGATAAGAGCTCTTGGGAATCATTAGCCTGTTATCCCTAGCGTATCTTTGATCCGTTGAGCGAGAGCCTTTCCACGAAGTACTCCCGGGTCACTATGGCCGACTTTCGTCTCTGTTTGACTTGTAAGTCTCACAGTCAGGCAAGCTTATACCATTACGCTCTACAGCTGATTTCCTTCCAGCTTGAGCTTACCTTCGCACGTTTTCGTTACTTTTTAGAAAACGACCGCCCCAGTCAAACTACCCACTATACGCTGTTGCTGTGCTTAGAAAAACAATATAGAAAGGGTGGTATTTCAAGGTTGCCTTTTTTTATCAAGGCTCCCACCTATCCTCTACAATCAATATCCTTTTTCAACGTAAAGTTGCAGTAAAGATGCTTAGGGTCTTTCCGTCTACTTTGGGGAACTCCGCATCTTCACGGAGAATTCAATTTCACTGAGACCATATTAGAGACAGCGGAGTAATCGTTACACCATTCATGCAGGCCGGAACTTACCCGGCAATGAATTTCGCTACCTTAGGACTGTTAGAGTTACAGCCGCCGTTTACTGGACATTAATTTAAAAGCTGGAATTTGTTTTATTTTTGCAAATAAAACAGCATCAAACCTCTCCACTTAAGTTTCCAGCACCGGGCAGGTGTCAGACCCTATACGTCGCGTTACCGCTTTGCAGAGTCCTGTGTTTTTATTAAACAGTCGTTACTCCCTATTTTGTGCCACCACTTAAATACCTATAACAGGTATTTCTACATGGTCCTCCTTATCCCGAAGTTACGGAGGCAATTTGCCGAGTTCCTTTAATATGGTTCTCTCTACGCCTTAGTATATTCTACTCATCCTCCAGTGTCGGAAAGTACGGTGTCTAAATCTTATTTCTAATTAAAGAAACAAGCTACTACTTTTTTCCTGGAATAGGTATATTTCAAAAGAAATCCGTTTATCTTTTAAAATAGGTACTATTCGTAATATAGTATACATCAAGAAATTTTAAATTCTTGTACCCATTATGTTATAGCAATCGCTAGAAACACTTAGGGGCCGATTAACTCTACATTAAATTCTAGTTTGTAGAAAACACTGGATTTTCGGCGATCATGAATCACACATGATTTTACGTTACTCATGTCAACATTCTCACTTCTGATATATAAATAAATGCTTACGTATTTATTATAAACCTACTTACAGAACGTTCTGCTACCCTATAAATAGTAGTTTTGATTACTATATATAGCCGCCGCTTCGGTGGTATACTTGAGCTCCGTTACATTTTCGGCGCTATTGAGCCTATACATTATAAAAATGTATAACTATATAGACCAGTGAGCTACTACGCTTTCATTATAAGATGGCTGCTTCTAAGCCTACTTGCTGGTTGTCTGGGCTCAATAACCTCCTTTACCACTAAATATACGCTTTGGAACCTTAGCGTTCGATCTGGGCTGTTTCCCTTTCGACTTTGGACCTTAGCGCCCAAAGTCTGATTCTAGGAGAGTATAACAAGGTATTAGGAGTTTCCTTGGATTTAGTAAGGCTTTGGGCCACCCTTACCCAGCGAGTTGCTCTACCCCCTTGTTATATATATTCTAGACTTTACCTAAATAAATTTCGCAGAAAACCAGCTATCTCCGAGTTCGATTGGCTTTTCACCCCTAGTCACAAATCATTTCCGTCTATTGCCACAGACGTGAATTCGGTCCTCCAAAACGTGTTAGCATTTTTTCAACCTGTTCATGACTAGATCACTCGGTTTCGGGTCAAATAAATGACACTTGTTAAAATAAATGAAATTTATAAAATAAATCTAATTTATTAGCGTTTTTACTACGCCTCCACTTAGTCGCTTAAGCTTGCTTCATTTATTTACTCGTTGACCCATTATACAAAAGGTACCCCATTACTCTGTGTTGTTGTTAAACAGCTTATTTAAATATAAATAAGTTACAAAGCTTTGAGTGCTTGTATACATCCAGTTTCAGTATTTATTTCACTTCTTTTTCACCTTTCCCTCACGGTACTAGTTCACTATCGATCAAGAGTGCGTACTTAGGCTTAGAGGGTGGTCCCCCTATTTTCAAACAAGTTTGTTCTCGTTCTACTCAAACTATATAGTATCTCTAAAAGAATACTATATTATCAATATATATATTGCTTCACAGTTCATGTAAAATAAATGAAATTTATTAAATGAAATTAAAACTTTCTCTGTAAATTTTAATAACATAAATACATGAAATACACAGGGCTTTAACCTTCTATGGCGTGTTATTTCAAATTACTTGGATTTGCTACAACAATATAGATTACATGTTTCACAGAGTTGTGTTTAAAATATTGATTTGGCCTATTCCGCTTTCGCTCACCACTACTAACGGAGTCTCGGTTGATTTTTTTTCCTCTAGTTACTAAGATGTTTCAATTCACTAGGTAAAATTTATAATTGAGTTTCCTCTATGGAGATCTATATCATCTTGTATTACGACAATTGTATATAGCTTTTCGTTTCGCTATACGTCCATTTCACTCTTGTCTAGGCATCCACTAAATGTACATAAATTTCTTTAATAATTTTACTCGTTTTAAATAAGATAGATTATTCTATATCTGTCTATATAGATTATTCCTATATAAGTGTCATTGTATTTATAAGAAAAAATTATTTTTTATTTACTTTAGCTACTAGTAGCTAAAGTAAATAAAAATCATAATTTCATCAATATTAACTAAAGATTTTTGTTGTTTTATAAAAACACACTAAATTTTTAGTTGAAGAAGATGATTTTATACTTGGAATTTCTTCAAAAGTATGGAATGCTGGCGGTGAAGGTAACATCCATTCTAATGTTGGAGATACACCAGGTGTAGTTTCCCAAGGGTTACGTGGGCATACTTCATCACTTGTAAGTGTTTTATATACAACATAAAAGAAGAATAAAACAGCAGCAATTGATAAATAGCTTCCGTAACTCGCTACTGCGTTCCATCCAGCATAAGCATCAGGATAATCAGGAATACGACGAGGCATTCCAGCTAATCCTAAGAAATGCATTGGAAAAAATGTAATATTAACTCCTAAGAACATCATCCAAAAATGGATTTGTCCTAAGTTTCAGGATATTGTAGTCCAGAAATTTTACCAATCCAGTAATAAAAACCTGAAAATAGAGCAAATACGCACCCATCGAAACACTAATGAATGGCTACACGTAATAAGTGTCATGAAACGCACATCTAAGCCAGAGTTTGCTAAAACAACTCCGTTACTCCCCCAACAGTGAATAAGAATAAGAAACCAATAGCGAATAACATAGGTGTACGTAATTCAATACTACCACCCCACATTGTTGCAACCCAACTGAAAATTTTAATACCAGTAGGTACAGCAATAATCATTGTAGCTGCAGTAAAGTAGGCACGAGTGTCAATATCTAAACCTACAACATACATATGATGAGCCCAAACAATAAAACCTAAAATACCAATACTACACATAGCATAAACCATTCCTAAATAACCGAAAATAGGTTTTTTAGAAAAAGTAGATATTACGTGACTAATGATACCAAAACCAGGTATAATTAAAATATATACTTCAGGGTGCTTTGTTTATAATAGCACAATGGACTCTATCTTAATCTTTTATTTCAAATACTTTTATAAAATGTACTAATTTTTCTTTTTTAAGGGGGTCTAAATGATATCCTTTTTCTTTATAAATTAAAAAGCGTTTAAAACTTTTAATTTTAGCTTGTTTATATGGATTTTGAGTTGAATATTTAGAAAAATAATCTAGTACTTGATTACAATGATGCTTGTTTGATAATTGCCAAACCCACCCTTGCCATGAAATATCAAAAAAAATATTACCTTTATATATTCGTTGTATATTGTATAAAATATTTTTTTCTTTTTGTGATACTGAAATTGTACATTGAAAAGTGTTTTTATTAATATAGAGACATCCCTCCCCAGAAAAAAAACCTGAAAACCAAGCATTTTCATATCTTAAAGTCTCAGGAACTTTGTAATGTAAATTATAAGTTTACATATTTTTATAAATTGCGATTGTCTATTTAATGTTCGTATATGCCCTGAAAGCCACTACAAATATAAAGAAGTGTTGTTTTCTATGTAAGCGCCATCGAGCCGCTTGCGCACCTGCACGCAATGAAAACTCCCATGACATTTTTTTTTAATAAAATATAATGTTTGTATTTCTTTTATATGCATAGTGATTTCAATACAACCATAACCTTTTTTTGAAATATAAAACCCCCGTCAGCATCAATTAACCCACCAAGCCATTCGAAAAATTGATTAGTAATCATAAAAGATAGAGATTAAAAGATTCGTTACGTATAGTCTCTGAGGATCCGTAAGTTATAAACTCGCGTTAGGTTTAAACTCGCGTTGTTTTAAACTTACGTTTCCTGCTGATTGAATCAAGCTTTTTAAATTTTCACTGGTTTGGGCAAACCGATAGTCTATATATAGTATCAGTTGCGCTTATAAACCTAGTACTAAAAAGTTTATTATTGTTCCAGCAAATAGTAACGTGTGTTTTTGTAAATTTAATAGTATTCTGGAAAAAACTAATTTAAAGATCACTCTTTAAAATGGCCATCCCTGATTGTTAACCGAAAAACCAGAATAATGTTGGTATAAGATAGGATCTCCACCTCCTGCTGGATCAAAGAAACTAGTATTAAAATTTCTGTCTGTTAACAGCATTGTAATACCCCCTGCAAGAACGGTAAAGATAATAATAGTAACCAAGCTGTAATAAATACGGCCCATACAAATAATGGAAGTCTATGCATAGATAAACCAGGTGCACGCATATTAAATACAGTACAAATAAAGTTAATAGCACCTAAAATACTACTAACACCAGCTAAATGTAAACTGAAAATAGCTAAGTCAACACTACCACCAGAGTGGCTTGCTATACTTGCTAATGGAGGATATCAATAATCATGTACAATAAATTTTATTGTACTAGAAATGTTTTTGTTGACAATCAACACAATATATATAATAATATTGCTCTCATTGTACTCTTAATTTTTCAATTAAGTTCGGACTATTCCTTCAACTTAAAATCAAGTTTATTTTGTAGTAAAAATTAAATGTATAAATAAAATTATAAAAACATTACGTTTTTTTTAATTTTTCATAAAATCTCTAATTTTTTAATTTTTCATAATTCCCTTGTATTAAAATAAGATCTTGACCAATTCTAAATTCTACGATTTTGATTCATATTGTTTTTGATCTATTTTTCAGAAAAAAAGTTATAATATTTTCATTAGCGCGTGAATTGGTATTATCTAATATGTAATATTGTGTTGACTCTATAACGTATTTGGGCAGATATTCCAAAAAAAGATCTAATTCCACATAAAAGATAGGTCTAGTTTTGGGTAATACCAAAACCATGACTATCTATCATTATCTTTATTTTCAAATAAAAATCCTCTGCTTCTAAAACCCTATTAACCAAGGTTTGGATATGATAAGTTTTAAATCACACAAACTACAAGATTGTAAATATATTTAATCTTTTTTAAATTGTGAAGATTTATAGTTTCAAAAATTCTTTCGAGAATAGTACAATTTTGTACCATATAGGTGATACAAAATCTTATCAATTGAGTGCTAATTTGAAAAAAGAGAATTTTTTCGCTTTTTGTTAAAGAATCATTATCATTACGCTTATAGCATTTTTAAAGCGAGTATAAGAAAAAATTTTGAAGTAGAGCGGTAAGTTCAAATATCGGTATAATGTTTTTTAACATTTTTATATCACATAGAAAAGTCCATTTTTTGAAGTTTCTATTGTTATAGAACCACCACCTAAATTTTTTAATATAATGTAAAACTTGTAAATTATAAATAGACAAGCTTATTTTAAATGGAAATTCCAATAACCTTTTGATTATGCCTATATAAAAGCAGCCATCCCATCAGTAAGCCCACTAACCATTGTTAAAAATTTATCATTTTGCATGGTAAAATAAATTAATTATTATAAATATTATGTTAAAAATAAGATTTAGTTATTATACCCAAAATCTTATTTATTTACTAAAAATAAACTCCAATAAACTTTGTTTATTAAATTGTATCACTGTAGTCTCTGATGGGTAATTACCCAGGCGAATTGACCTTATATAAACATTTTTACTTTTTTCTAAAGAAAATGAGTAGTCTATACAAGTATATAAAATATATAACATAGGTGTTTCTCGCATCGAGTGATATTTAACGACAGCTATCCTTTCGTTTTAACCGTCCACCGTCCGCTCCCACTTCACAAGCGAACTTACTAATAATAATAATGATGGTGGTAATAACCAAAATGAAATATTATTTAAACGAGGAAATGCCATATCTGGTGCCCCTATTAAAATAGGAACAAACCAATTACCAAATCCTCCAAGTAATGCTGGCATCAACATAAAGAAAATCATTAAAAATGCGTGTGCTGTAATAATTACATTATATAATTGATGATTTCCGTTTAATATTTGATTACCAGGTTGTGCTAATTCCATACGTATTATTAATGAAAATACTGTTCCTAATACACCAGAAAATGCACCAAATATAAGATATAGAGTACCTATGTCTTTATGATTTGTAGAATATAACCAACGTGTAACCATAAATCTAAAATTCTTATTTTATATAGAACTCGAATTGAACCTACGAGTAAAAGATATATTGTAAATATATAAAATAAACTGCTATCTCATCATACTAAAATAAACAAAATTTATTATTCTATTTCAGAAAAAAGAATGATGCTATAACAAAGGCAGAAACAAAGAATAGTAAATCCTTCAGAATATACCAAAAATATAAATATATCAAAATATTTTTTTTTGTTTCTATATTTTCTTTAGATGTACTAAAAAAAAACACATTTTACATCCACATACATATTCTTATGGCTATTTTATTCATATATGTATAGAAAGTTTAAATAAATTCACTCATTTTCATTAAAAAAGTATATACTATTTCGCCCCACTCTACTCTTAATACCTAAAATAAATTCGATTTATTTGATATCTTGATAAAAAAAGCTCGGAGATCAAGACTATAATTGGTTATATTCACTTTATAAAAAAAGCGGAAAAAGGGATTCGAACCCTCGGCATTTGCCTTGGCAAGGCAACACTCTACCACTGAGCTATTTCCGCGGTATTCTATAACATTCATTGTTATATTATAGATATACACCTAAAATAAATAAAGTTTATTATTTATTTTAAATTTTTTAAGACTCTATATAATTTTTTATATAAATATAGAGTAAATTCACACTAGTATTATTACAAGGAATAGGATAAGTAATTCCAGTTGCATCACTACTAGTATCAGTACAACCAATAATTGGAATTTGTAATCGATTTGCTTCTGATATAAGATTTTGATTATCAGAAGGATTAAATAAAAAAATAATATCAGGTTTGTGTTGTAAAGACACAACTATAGAATTGTCAGAAACAGTACCATATCCTTGAAAACATTTTTTTATTTTTTGATATCTTGTAAAATCTATGTTATTTCTTTCGCAGAAGTCACTACAACGTTGTGAAAATTTAATATAACAATAAATAGATCGAGATATTTGTTTATAATTTGTTAACGTACCACCAATCCATTTATAAAAACAATAAGAAAGGAGTCTAAAAGTTTTAAAAGGTAAATTTTTTTCTATAAATTTCATACTATTGATTGATAATTTATAAAATTCTGGATTAGTATTTACTATTAGTACATTACCCCCATTTTCTAAAATCTTGTTCAATACATAGAATGCTCTTGATAAACATTTTTGCGTTTGTTGAAGATTACAGATAGTAATATCATTACGTATCCCTAAATGATATTGAGACATAGAAGGATGCCATGAATTAGTTTCCGATAAATAGATAGATTTATGACCAAAATGAGTTGCTTTTCTGTAATAATTAGTAGTTTCCTTATCGATACCTATACTCCTTGTTTTGGGACTAGTTTTTATGGTTCTTTTAGTTAATCTAAAATAAAATGAACCGGATTTATTAAGAGGAGTGTAATTTGTGGACCAAACCATCCTATTATAAAAAAAGATTTAAATATTGAATTAGGCATAGGGTTTTGTTGTTTTATAAAAACTACTTGTTGAAATTTTATTCATTTTAGAGCGGGGGTAGGACTTGAACCTACAACCTTCAGATTATGAGCCTGACGAGCTAACCATTTGCTCTTCCCGCTTTTGTTTCTATTTTTGGGTATGATAGGTCTCGAACCTACGACCATCAGGTTAAAAGCCCGGTGCTCTACCAACTGAGCTACACACCCGTTTAAAATAACGTTTTCAACATTAATCAAGGTTGAGGGCAGAATCGAACTGCCATTATAGGATTTGCAATCCCATACATTACCATTATGTTACCCAACCCTTACCTCATATGAGGTGATGTTTATATCTTCTAAATTTATTTAAAACAAATCCAGACTTTAATACCTACTAAACCAAAAGAAGTATTTGCGCTTCTAGAAGCAAAATCTATTTTACAGTCAAACACATGTAAAGATGTTTCACCATATTTAACACATTCTTGAGTAGCACGCTGTGCTTTTTTAGATTTACCCCCAACACGCCCATTACAAGTAATACGTATACCTCTAATAAATGGTTGCATACTTGCTTGTCTTAATATTCTATTTTTGATTCTTGAAAAAGAAACTCGTCGTTCAATAAAATAGACTATTTCATCAGCTACGAAACCAGCACTTTGCCAATTTTGTTTACTATAAAAAGGAAATAATTGTAAATCAATATTATAGTGTGATGATAAAAAATTCTCAATATGAGTTTTATATTTAAACTTTTTTTGAGAAATCATTGATCGAGTGCTATCTAATGCATTATAAATATTAGTTTGTTCCAGACCAAATTTTAAAAATTGTTTGTACAAGTAACGAATTAATTTCATTGGTTTTATAAACTTGTTTATTTTACTTAAGCTTTGAATTTGAGTTGATGAGTCAAGTTTATTATATAATTTTTGATCAGTCTCAAAATGATCTTTTTGTAATGCTGGCATAAAAGATAAAGACATATTTTGCGTCACATGCGTCACACCAATAGTTTTCATTTCATTGGTTTTAGTCAAACCTTTAATTTTATTAGATCCTTTCTTTTGTAGAGAATATTTAAAAATATTTTCACTATTTAACGAATTATACTCTTTATTTTGAAACCCATCAACGAATAAATGATTAGATATATGTTCAAGTCCCGTATTTGTAAGATCGTTGGATTGATATGCAATATCGTTATTATATCCAGATTCTTTTCTTGCACCTACTAGATAATATTGTAATAATAAATTTTTTAAATTACGTTTAGATGTTTTGTTTCTAAATTTGGTGTTTGTTTAGACCAAAATGAGTCTGATACTAAAGAATTTAATAATAATTTAGCACTAATATTTTCTAAAAAATAAAAATTGGGTGCACCCACTTGATGTTCTGGTTTTTTTGCAAGAGTAATAGACCCATTAACAAGATTAGATTCGTGTAAATTATTGTTATTATGAAGTTTTTTACTTATTTCATGAAATACGTGTGGTTTGTTAATTTTAGGAATAGTTTTAAAAAAAAGATTATCATGTAAATTAGTTGCAACTAATTTACTTTTTTATCATTCCCAAACCAACCCAAACCAGATTTTTTTGATTTTAAAGATACAAAAGATTTAGGTAGATTACTCCATGCTTTTGAAAGGTGTTGAAATAATCCTAGATTTTTAGCAAGAGATACACGAGATGCTCTTGGTATACAAAAAAAAGGATATAATTTTATATTTTGTATACCGAAATTTACACTAACGCGTGCTTGTGGAAGCCTAACTAATTTTAAAAATGTATTTAAATAATTAGTTAAAAAAAGTTCTCTAGAAAAACACTTAGCGTAAAAATGATCACTATACCAAGTACTATCAAAATTTCTATTTACATTTTGTAATCTTAAAGAAATTGGATTTGTTTTTTGTCCCATTTTTAATTTATTTTTATTTATTTTTGTTGTTTTTTCTGAGATGATATTGTCCCAGTATTTAAAACTATATTTGAGTTATATATAGATTCAGATTATTTTGCTAAAATAAATTACATTTATTTATAGATGTTACTTGTATGTAAATATATAGATTGTCCTATATAATCTACAAAACAGTTGTTTATTTAAAACGATTTGAATTTTATGAAGTTTTGGTTTAGAAATAAACAAATAGACATAAATTTCATTTATTTACGAATAAAATAACGTATATTCTTTATGAATATCAGTTTTTTAATTTCATACAACCAATCGGATTTATAAAATCATATTAATAAAAAAAATTTATGAATATGATATGAAATTGGACGACATATATAAAAAGTATATAAACTTCTATTATAATCTCTTTTGCATGGTAAATAATAAATAAAGCAAGTGGTTGGATTAATGAATAACACCGAATCAAATGAAATTTATATTTATTTTGTTTTATAAATCCACATAATTATGAAATAGATATATAATTGATTATAAAATAGAAGCTTACGTACTATTTTTTTTGTTTTGTATTAAAGCAGACCAAACATTTTCGATTTTTCTCTCTAGAACATCAGATAATTCGTTTAGTTGCGAATCAGGACTTAAAGTTTCTATAATCGACTATAAACTTCTTGACTTGATGTATTATATACACACTCAATTCCTTTTTTTAAGTCCAAATGATTATACGCTGTTTTTCTATAATGGCTCCACAAAAAAACAGATGTGGTATTGAATTTAGAGCTTTCCAAATAGCGGGTAATTGATTTAAATCATACCAGCTAAAAGCATATTAGGTCCTTGAAAAAGATTTAAAAAATTAATATTTTTTCTATCCAAACCAAGTTAGGAACCCAGCTCTAGATTTATCTAAAGATTTAGAAACGATACAATCATTATTATATAAAAACGGACTATCTGCCAAAAATTTTTGTATAATAGTGTTTTTATATTGAAAAATACGTATATTATTTTTTGTATCCAGACCTAAATCAATTTTTAGATTAGATATTTTTTTTTTTGAGTTTGTTGTATAAATAAAACGTATCGAGAATTTTGTAAAATGCTGGCAGTTTTAGATAACTGTATAAGTTTTTTTTTACTTGCCATAATATATTGAAAATTTTTTATTAATTTATTAGAATTATAATTTTTATGCGATCTATTTATTTGTTTTTTTATTAAATTAAAAAACACGCATAAATTACCGAAAAAAATGCATTCGTTATAATAACAAGTTGAAATAAATGAAATTTATTATATCGTTTTGTTATTTATTATAACCACTTTGGTGTTTAATAGAGATATGGATTTGTACACCAACTACATGTAGATTTTTGCAAATTTCAATAAAAGCATGGAGACTATTTATATTTGCAAAAGAAAGTACCAGTGATCTCTTATATGTTTTAATTTGAAACTGATCTCGAGATTTTTTATGTATATGTGGAGAACGTATTACAGTTATTTTCTTTAATTTAGATGGATAAATATTTCTTTAGAATCCGGTGTTTCCAAAGTATATAAAATTTCATCAAATAAAGAAACCAGTTGATTAATATACAACGGATCAAATGATTTTAATTTTAATTGTACTTGTTGCATAAAAATGATTTTAAACTTTGTTTTTTTTGTTTGTCTAAATTGTATAAATAAATTACAATAAATTTGATTTATTTTACTTTGTACACAAAGCACTTGTTCAAAAAAATAAAAGTACTTATTATATACTGTATGTACCGAAAAAGTACCCATTATAATATAATGCTTTTATTTTTTTGAGCAAGTGCTTTTATTTGTCAGGCCAATAAAATACTTGTACAAGTTAAAATAAATGAAGTTTATTAAAATAAATTCGATTTATTTGTTTGTCTAAATACATATTATTTAGACACATAGAGCAATTGCTATTTTATGTGTGATCAAGTGTAACGGTGCAGGGTACGCCATACAAAAAATCAGAAAAAATAAAGAAATGCTAATGCTAAAGCATTTGTTCGTGGTACGCGAGCAGTACTACACCAAGTTTTAGGAGTACTAAAATACATTATTCTTATTAATCTAAGATAATAAAAACAACTAACTACACTTGTACACACACCTACGACAGCTAATACACCTAATTACTTCCAAGAGCGCAAAAAAATATAGGCTTTACTATAGAATCCAGCTAATGGTGGTATACCAGCCATTGAAAACATAGCAATACTAAAAGTAAATGCTAAGAGAGGGTTAGTTTTAGCTAAAAAAGCTAAATCAGTAATATATTTAATTCTAGGTAGCCCATTATTATGTGTATGACGCATGTTACATAGTAAAATACTAAATACGCAATATTCATAAAAATATATACAATTAAATATATAGATAATGCTTGTATTCCTTCAATACTAGCGCAAGCAAATCCTGCAAGTAAATATCCCACATGGTTAATACTACTAAAAGCCATTAATCGTTTGATTTGACTTTGTGAAAGCGCAGCTAATGCACCTACAAGCATAGAAGCTAAACTAGCAAAAATAACAAGTGTTTGCCAAATTGGAAACAAGTCATAAAAACTTTGTAAAAATACACGAAGAAACACTGCAAATAATGCGATTTTAGGTGTAATTACAAAAAATGCTGTAATAGGCGTAGGGGCTCCTTGATATACATCTGGAGACCACATATGGAAAGGTGCTGCAGCTATTTTAAATAAAAATCCTGCAAGTATAAATACCATTCCTAATGAAACAAGTGCCGATTCTGTTGTTACAGCTTGAATACCATCAAATGGCACAACACCTGCTGCAAAAATTTTAGCACATTCAGAGAATGAAAGTACACCAGTATATCCATATATTAAAGAACAACCAAAAATTAATAAACCTGAAGAAAAAGCCCCAAGTAAAAAATATTTTAGTCCTGCTTCAGTTGCAAATTCTGAATTTCTTTTTAACGCAGCTAACACATAAAAACTTAAACTTTGAAGTTCTATTGCTAAATATAGTGATATAAAATCTGCTGATGAGTTAAAAATAACATACTTGATACAGCAAATAGTATTAATATTAAAGTTTCAAATGCATTGTCTCCTTGTGTTTGGATATATTGTAATGACATTGATATACAGCATGCACTTGATAATAAACATGTAATTTTTACAAATTGAGTGAAATCATCGATAACGAGTGTGTTATAGAGTAACACAGCATTATTTATTGGACTATTATAAATCAATAAAGAAGTATATAACAAGGCCATTATCGCATACCAGCTGATATTATACGATAATAATGGATAATTTAATGATTTTGATGTACTAGTAATTACTCCATAAACTAATAAAAAAATACCAGTAGATACTAAAAATATCTCCGGAAACAGAGCTAGAAAGTCATTTTCAAATAAAAAACTCGAAAAGGATATCTGTTTATGAAAAGATTGTTCTAAATACATATTTTTATAAATGCTTTTATATAATTTATATTTTTATGTTTTTTGTACTGTTTAATAAACAAGCAAAAAACATAAAAAGGACCATATTTATTTACTCAAGTACTATAAGAGTGTAATCCACAATCCATATAGTGAAATAAACAGGTTAAAATAAATGAATTTATTACAATAAATATCATTTATTCCGTTAAGATTTATTACCACCAACGATAACGAATATTTGCACGATTGGTGATAGCTGCAGTATGCAACTCATCGCGTTTTTGTCTAGCTTTTCCTTGTTTGGAATAGGCTTGATATATTTCATCTGCTAGGCATTCTGAAAAATTTTGCGATGAACCTTGCTGTTTTTTTCGTGCTGATTCAATTATCCATCGCATAGCTAGAGTGTCTGCTTTGTGTTGTGATAATATAGCTGGAATTAGAAATGTATTTCCAGCCCTTCGTACTTTTTTTAATTCTACACTAGGTGTTACATTTTCTATCGCTATCGATACTACCTCAAGTAATGAAGACATTTCAATAGAATAGAATCATTATTTAAGGGTATCGTAATTTCTTCAAGAGCTTTTTTATTAAATTCATAAATGTAATTTATTTTACCCTTTTCTAGAACTTCGTTTATTTTCCCTTTACCTATTCTTTGATTATGATTCATGTGGATTTTTCCATTTTAACTGTATCCTTTGGAGTCTGGTCTGAAAATACATTTTTTTTTAATTTTTTATGCTTTAAGATTAACAGACTATCATAAAATAATTGTACAGCTACAGATTTTTTACCATCTATCATTAATAAATTATAAATTTATTACTATTGATTACAGTATTTCTTGTAGTCCCGTATTGTTTTTGACCGTTCATATAATTTATTTATTATATCGTTTATTTTTTAAATAAGACACTAATAATGTTTGTTTTGTCTAAAATAAATTGGATCTATTATATCCATTTTTTTTTAGAGACGAAACAAAACATCATTATGCTTTACTTTTTGGTGTTCCATAGAGTGACCTAGATTGTTTTCTAGAAATAACCCCTTGTAAATCTAATCGACCACGAACTACTTTGTATTTCACTCCAGGTAAGTCTTTTACACGACCACCTCGAATACATACTACGCTATGTTCTTGAAGATTATGGCCTTCACCTGGAATAGAAGCAATAACTACAATTCCATTACATAGACGAATTTTTGCTACTTTTCTTAGTGCTGAATTAGGCTTTTTAGGTGTTCGTGTGTATACACGAAAACATACACCTCTTTTTTGAGGACATCCAGCTAATGCTGGTTTTTTACTTTTAAGTTTTGGAGCTTGTCTAGAGCTTTTTTTTCGTAATAATTGATTGATTGTAGGCATAAAATATTGCTCTATTTTTCGTTTGTTGGGTAAAATAA
>UTEX25
ataaggctggacgctttggtatctcgattccctgcgagtgggatcagcggcgtctcatgtggtgttgctcacaccgttctttggcagtgtgggagctttatgtatcctagggcgatgatgtcgtcgtatcccacccgtactgttgtccggggtaagactctcgtaattaatttacggctgcggtggcacctttgctagccacgtctcattgtttttgatcgtacatgggtgcttttatcgcgattgagcagattggttcttacttctgtgttaggacgtgttatgaacagcaattcaatactgagcgttaagcgtttctctatccgtcccccggaaatcccttcgagagcctgttcgttgtgtgaggatcccgctttcttcacgtggatcatcacccaggacaggatagttaaaagtctctaatcataccctcaagtgacaagctcctggcaagggggaagggaggaaaagagaatagtttataaatcccgttgcaacatgttcctcatgcaactttatgccacgactttcttttcaactgatatttgtacgcggttcggaacattttggatctgcttttggaagcaaattcatgcatggtctgtcataaattcaaagtggagattgggctctcatcCTAAAATTTATTATCAAATTATTTTTTCATGCCTTTTCTTAGAATATCAATATCTAAATGAAAAGGTAAGTATATTCTTTGTGGCGAATATAAAAAAATAATACTATTTGTAATTTTAGAAATTTCTAAATGGATCGGTTTGTTGATTTTTGCTAAATCCGTTTCAATCTTAGACGTATTTGCATACAAAATGGTATCAATTTGTTTTTTTCTATTTTTTTTGTTTTAGTATTAAAATTATTAATAGTTTTTAAAATTAATAATTTTTTTTTTAATCTTAATGCCAATACAACACAATACGATTCTATTTGATTTGATAAAAAAACAAATTTTCAAGGTTAAATAAATGAAATTATTCGGAAATAAAAAATTTTTTTTTGTTTGTTTTGAAAAATATGTATTATTTTTTGTTTCCAAACTTGTACCAAATTTTAGATTAGATTTACTAGTGGATTTCATTGTTTCCATAAAAGAAAAATAATCTAAGCTATTGTCTTTTTTATTTATTTTGGCTGATTTGATGAAAAAAAACCAGTATTATCAATGTAATGACTGTTGTCAATAGCGGTAAATCGAGTATCCAAAAGTTTTCACGTTAGATATGTTAGGATTAAAATTGCTATCGAGCACTATACACTTTTTATTAGACTGTTTAATTTGTAAACTTTGTTTATTATTTTTATTATCCAGTATAATAGAATTTGAACACATTTTCCACAGAATGATACTAGGAGTGCTAATGAATCGTTTAATCTATGTTGTGCACAGTCAAAGTGAATTTGAGTCTTTTCATCAAAAAGAAAAAAATTTGGTTTTTGGATTTTATCATTTTCAGTAGAAAATTGAGTTTTGTTGTATAGAGTATATGGACTTTTTTTAGGTGTATATGAAATCACGTCTCCCGGATTTAGTAGAGTACTAGGAAAACGACAAATCTTAGAATTTACATAAATTTTAGAATGTCTACAAGCTTGTCTTGCTGCTACTATAGTTTTTGCAAAACCACTACGGTATAACGCGACATCTAATCTTTTTTCTATTAATGAAAAGAAATTTTTTGAAAAATACCCAGGCATGATTGATGCTTGAGATAAAATTCTATGTAATTGTTTTAAAGGAATATATCCATAAAACATTTTTAGTTTCTTAACACATAAAAGAATTTCCAAATATTCTCTTGACCTTGAACCTGTTGATTTATTTACATGTTTATTACACTCAAAAAGAAAATCTTGTATTGGAAATAATAAATTTATATTCTTTTTTAAATAGATTCTTGTTAATGTAGAAAAAACTACTTGTTGAGTTTTTTTTTCTACATTCAAATTTCCAAACCTAGAAAATCGTTTTGAATTTTTTTTCTGTATCATTTTTATTTCCGAATAATTTTCATTTATTTTACTTGGTACACCTTGAAAATTATTATACAACGGATTATCATTGTATGCAAATGATAAACATTTTTTATACATTTCTGCAGCATGAACATTTTCATTATATATACTAACAGGTGTGAAATTTGGCCTAATAGATTAGAATTATTTTGAGATTTTAGAGAAATTTTCATAATTTTATTGTTTTATGTACTATATGCATCTAAAATAACAGAATAAATGAATTTATTCCGTTATTTTAAGTTGTACCAAGTATTTTAACTCGATAATTTATAATTTACCTCATACTTTCATGCCCCATCGAAAGGTTTGGAAGGCACTACTTCATGCTTTAGCGGAAGGCATTACTTCATGCTTTAGCGGAAGGGGGATTCGAACCCTCGGCTTATGGGATATGATTCCATCGTTCTAGCCACTGAACTATTCCGCCCTCATTATACCTACATTTCGTTTTATATCGAGAATAAATTCGATTGGTTGTAAGAAGTTTCAATTGAATTTGTTTTACACGAGTATAGAATAAAAGTATTTTATTGTATAGTCTCACTACTGAAAAATCTATATATATAACAACATAACAATGCTACGTTGTTATATATATAGATTTTGTTTGGAGAAAATCATATAAGATTATAGTTTCTCCAAACAAGAAAATAATTAAAATACGAAAAGGATTAAGAATGCCATCATTAAAGCGAATAATGCAATCGCTTCAGTTAACGCGAAACCTAAAATAGCATAACCAAATAGTTGTTTAGTTAAGCTTGGGTTACGAGCTACTGAATTAATTAATGATCCAAATACAATACCAATACCAGCGCCGGCACCAGCAAGTGCGATTGTCGCACAACCTGCTCCGATTAATTTTGCTCCGTCTAACATATAATTTTTGTATATATTGCCTATGTTTTAGATAGCTTTACATAATAAAGTTATGTAAAAATTGTATAATAAAATAAAATTGATTATACTATTTATTGAGAATTTTTAAATATTTAAAAATCCAAAAGAATTTTTCTTTGATTGTAGCTAGATATATTAAAGAATTATAAGGATATTTATTTTAGTATAATATCTTATTGTCCAAGCTTATAATTCAGTTATTTGAATAATAAATTATATGGTGTGTACTTATTTATTATTCAATAATACGGCAAATACACACCATAAAATGAAAAGATTAAAAATAACTAACTCTAATTTTATCAACTAAATTTTAGGTTTTTGTAGTCTAAAAATACTTCGTTTTGACTATATTTATTTTACTTGGTTTACTTCGTACACTTGGTACAACTAATGTAATCTATTCTGAATTTATTTAATAGTTTTTAGTGCGTAATTTGCGAACAAATTTTTGTATTTTTTGCAACCTTTCGAAATCACCTTTATATTTTTGATAAGAGCGGACCCATATTTGAAATTCTACGCTTTTTAAACTTTTTATTGCATATCTATAACTATTGTCGGGAGCAGTGAAATAATAATAATTTGTTCAATAGATGAAGAAGCTCCAGTAGTTAAGTTATAATAAATTTTTTTATTAATCGCTATTTTAGCCTTAATACCAAACATTTTACGAAATGCTTCTAACAAATGAAGATCTTCTTTCGTGTAAGGTTAAAAAAGTGTATTATACTTTTTTTGTACTAGTGCCTATGGCTTTAAAAACAAAACTTCCATGAGCTTCATAAATCCAGATAACCAGGGCTTGCTAATTATCAAGTGAGGATCACTATGATATCGGGTTTCGCCTTTTAAAACCTTAGCTTAAAATCTTCTTGATTTAAATAGTACATCCAAACATGAGATTTATAATTATCAGGTAATTCTCCCCCAAATAGCTGTTATTCGTCTATCCTTTTCTGCACTGATAGTGATGGATTGTCATAAATTAATAGACACCTTCTAAATCTATCATATCTGTGTTGTTTTACAGTCAATAAAGAAAATTCATCAAAAATAGGTAAAATGAATTTATTAAATCTTCTCTATTTGATACATAAAAACTGATTATATTATCATGTGGTTTTGAAATTGTACCAACACTAATTGCTTTTGTATATAATGCAACACTTGACTATTTGGATGGAAATAGATAATTTAAATGTAAATTTTCTGTTTAGAGGATACTTTGGATCAGCTTTATGAACTGTAAAAGTACCATCACCTCAGTAAAGCCCACTAACCATTGTTTAAAATATTGTTTTTCTGATAACATACTACTAAAATTATAGATTTCACTTATATAAAATAAATTTTATTTATTATTATGTTATAATTATTTCCAAACCTGTACAAAACAAGTACAGCATATTATAATAAATTATGTTTATTTTAATAGCAAATTTGATTGAGTTTGGTTTGGAAATAAATAAATAGAGCATATTTATTATGATTTAAAGATTAGAATCAATTTATATTAAGCTAACCAGTCAAAACATAATAAGACACCTGCAACATAAATTACCCAAGCTAGCGATAGGGGTAAGAGTACTTTCCAACCTAAACGCATTAATTGGTCATAACGATATCTTGGGAAAGCGGCACGTACCCAAATAAAAGCAAATAGGAAGAACACTACTTTTAAACTAAACCAAAATATACCAGGAATCCAGTAAAATATTGCAAAATCAAAAGGAGGTAACCAACCACCTAAAAAAAATATACAACATAAACTACTCATTACAATCATATTAGCATATTCTCCTAAGAAAAATAAGGCAAACCCCATAGCAGAATATTCAACGTTATACCCAGCAACAAGCTCCGCTTCTGCCTCGGGCAATCAAAGGAGCCCTGTTGGTTTCAGCTAAACAAGAGATAAAGAACATCACTAATAGTGGAAATAAGGGTATACAATACCATATTTGTGTTTGAGCTAATACAACTTCTGTTAAATTTAGAGACCCAGCACAAATACATACAGTGATTAAAATTAATCCAATTGAAACTTCGTATGATACCATTTGTGCAGCAGATCTACAACTCCCTAAAAAGGCATATTTTGAGTTACTAGACCATCCAGCTGTAATAATACCATAGACTCCTAATGATGAAATAGCAAAAACATAAAGTAATCCTACATGTATGTCAGCTAATACTATACCTTCACCAAATGGAATCGAAGCCCATGCTACTTGACTTAATAAAAAAGTTAATACGGGAGCAAAAAGAAAAATTACTAAATTTGCACTACTTGGAAGTACAGGTTCTTTTACTATTAACTTTAAGCCATCTGCAATAGGTTGAAATATACCATAAATACCAACAACATTAGGACCTTTTCGCGTTGCATTGAAGCTAATACTTTTCTTTCAGCTAATACTAAAAAAGCAATACTTAAGATTAAAGGTACAGTTAAGGCTAGAATTTTCAATACTATACTAAATATTAAAATATTCATAATTTTTCTATTTTATTAATGGTTGTATTTATATATTTATATAAGATAAACTTATTATCCTAAATAAATATATAATGGATAAATAAATTATAGCTCTATAATTTTATTTATTGCTTGTTTTTTTTATCTATCTTAAAATAACTAAATTTCTTTTATTTTAATAGATAACAAGATTTGGAAGTAATATTTATTTCGATATAATAAGTAAAATAAGAATTTTATTATTGTCGACTCGTTAAAAAAAGAATCAACAATAATAAAATTCTTAATCAATATAGCTTGGTCTATATGTCTCCACCAGAATTGTGAATAAAATAAATAATTATTTATTTTAATTTCATACAACCAAGTAAAGACGATAATTAATTACAGTTATTCGTTATCGTGCTGTAATAAATCTATCAGTGAATCCATCAAAGAAAGTTTTTAAAGTATTTAATAATTCGTCAGATAAAGCTTTTTTATCTTTGATAGTACTTAAAATAGCAGGATCAATTTCTTTTAATAAAGTTTGTTCAAATTTTTCAATATCTGAAATATTTAATTTATCTAAATACCCTTTAGTTGCAGCGTATAAAACAACAACTTGTTTTTCAATAGGCATTGGTGAATATTGACCTTGTTTTAAAACTTCAGTTAATCGTGCTCCACGGTTTAATAAATATTGAGTAGAAGCATCTAAATCACTACCAAATTGTGCGAAAGCAGCAACTTCACGATATTGAGCAAGTTCTAATTTCATAGTACCAGCTACTTGTTTCATAGCTTTTACTTGAGCTGCAGAACCTACACGACTAACAGATAAACCTACGTTGATAGCAGGACGTATACCTTTATAAAATAACTCAGTTTCTAAGAAGATTTGACCATCAGTAATAGAAATAACGTTAGTAGGAATATAAGCAGAAACGTCTCCAGCTTGTGTTTCAATAACTGGAAGTGCTGTTAATGAGCCACCACCTACAGAACTAGACATTTTAGCTGCTCTTTCAAGTAATCTTGAATGTAAATAGAAAACATCTCCAGGGAATGCTTCACGGCCAGGAGGTCTACGTAATAATAATGACATTTGACGGTAAGCTACAGATTGTTTACTTAAGTCATCATAAATTATTAATGCGTGCATTCCATTATCACGGAAGTATTCACCCATAGCACAACCTGAATATGGTGCTAAATATTGTAATGGTGCAGGGTCACTTGCAGTAGCCGCTACAATTACAGTATATTCTAATGCTCCTGCATCTTCTAATGTTTTTACAATTTGTGCTACAGTTGATCTTTTTTGCCCAATTGCAACATATACACAGTATAATTTAGCTGATTCGTCTTTTGATACGTTTACGAATTTTTGATTAATGATAGCATCTAATGCAATAGCTGTTTTACCAGTTTGTCTATCACCAATAATTAATTCACGTTGTCCACGACCAATTGGTACAAGACTATCAACTGCTTTTAAACCTGTTTGCATAGGTTGGTTTACTGACTCACGAACAATAATACCAGGAGCTTTTAATTCTGCACGAACACGAGTTACATCTTTTAACGGACCTTTTCCATCAATAGGGTTACCTAAACCATCTAATACCGCCTAATACACCTTTACCTGATGGTACGTCAACAATGGTACCTGTACGTTTTACTAAATCTCCTTCGCTAATAGTACTGTCACTACCGAATAATACAACACCTACGTTGTCATTTTCTAAGTTTAGAGCCATACCTTTAACACCACTTGCAAATTCTACCATTTCACCTGCTTGGATTTTTTTTAAACCATAAATACGAGCAATACCATCACCAACTGATAATACTCGACCTACCTCGTCTACATTAATTTTTGAATATGTATTTGAAATTTTTTGTTCTAGTAATACTGATATTTCACTTAAAGATAATGCCATAAATTTGGAAATCTTATGTACTCTTTTTTCTTATAACATTTACATATGTAACGCTTTATCTATTATTGATATGACGTTTTTTACTATAATACTCTCGTTAATATATTAACAGACAAAAAACAATAACAACACCATAATAAATTTTACCAATAATATCATACATACGATAGGTCAAAACAAACTACATTTATTTTGACCAGATACAAACTTCATTTATGTTGCAGGAAAATAGCTAAATAAATATTATTTATTAGTTTACCTGGAATCAGGAGAAAAGGGACTCGAACCCTTAACCTTTGGTTTTGGAGACCATTATTCTACCATTGCAACTATTCTCCTAAGATACCAAGTAAAACTTGACAAATAAAATTTATATCTAATGTTACAATCAATTTATTAAGAATTATAGATATTGAAGTTTTCTTCATTTAGCCAACTATCGGACTCGAACCGATAACCTTCGGTTTACAAAACCGATACTCTACCAATTGAGTTAAGTAGGCTTGGTTGTACAAGTAATTTCATACAACCAAGTTTATTAAAACCTTATAAATAAAAGCAGTTTAAAAACTGGAATACGTGCTTGGAAAGGGTCGAACTCTCAACCTTCAAATCCGTAGTTTGACGCTCTATCCAATTGAGCTACAAGCACTAGTAAATCGAATTTATTTAAATGAATTTATTTTAACCTATGCTTTTTTAGCCTATTATAATAGGCTAAAAAAGCATAATTTAAAAGTTTAGTAATTTTTAATAAAAAATAGAGTCCAAATAATAGAGTAGAGAGATGAAACCAACCGGGTCTATTGGACTCTAACCTTTCATTAAATTAATAAATTCTACTGCAATGGTTCCACGAATACGATAATAACTACAAGTAATGCTAATCCTATCGCGGATTCAGCTGCAGCAACTGTTAATATCAATAGCGCAAAAAGTTGACCTATACAATCATCAATATAGACAGAGAATAATAAAAAATTTAAATTCACTGCTAATAACATTAGCTCAATTGACATCAACATTACAATAATATTTTTTCTATTTAAAAAAATGCCCCAAATTCCTAATAGAAATAATATCATGGAAACTGTAAGATATTTAGATAAATCCATAGTATTTATTTATGTGTTTTTCTTTTTTTATAGTCTAGAAACAAATATAATTATATTTGTTTTATTTTATACTTTTATATCTATATTTATATACTGAAATAACGTTTTTCTAAAGGTTATTTTAGCTACTTTTCTGATAGTTTTAGCAAAATCTCTTGTATTTTGTAAAAAAACTTGTTGTCTTTTAATACGAATACCTTTTTGCATTGTTAAAACAATAGCTCCAATCATAGCAACTAGTAATATAAGACTAGCTACTAAAAAAAAGTAAAAGTAGTAAGTATATAATAGACTACCTAGAGCATCTATTGTATGAGATGTAGATAAAAACATTCGCCAATCTATAAAAGATAATTGATTGTAGTTGGCTAGTAATTCAGTATTTTCAATATTATATGATAGTAATGGAATCAAATCATTATCGATAAGTATACAAATTTCAAATAAAAATAGTACCGCCAATACACCACCAACTGGAAGATAACGTAATCTTTTTTCGCTGATCTCAGAAATTCTTATATTTAACATCATAACTACAAATAAGAATAATACTGCTATAGCCCCTACATACACAACTAAAAATAATAGTGCAAAAAAGTCTAATCCCAATAATACTAATAAACCTGCAGCATTAAAAAATACTAGAATTAAAATAATACAGAGTGTACAGGATTTCGGGCTTGAATAACTAGTGCACCTGATACTAATGTTAAACTGGAAAATATATAAAATAAAAAATCCATAGATTTATATTTTGATTTTTGCTTTGTAAAATAAATGAAAGTTATTTAAATAAAAAAAGAAAATAACTTGTTTATTATGTTTTGATTATGTATTATATATGTACAAAAATGTTAATTCATAGATATATACGTACATAATTCTTGTTTAAAATAAATGATATATTGATCAATATCTCAAGGTCTATAGATTCGACAATACCTAACATCACTTTATTATATTTTAAAATTCTTTGTTACAAGTTATGAAACCAAGTAAATTTTATTTAAAAAAACGCAATACAAAGCCAATCCATAAAGAAAATTCAAAAAGAAAACTGGTTACTAATAAGCAACAAAATTGACTCAATATTTCTGGGGGAGATAGAATGATGAAATACAAATGATACAAAAAAATACAATTTTTCTATATCTACAAAGACTAAAACAGTCAAAATAAGATAAATAAAATAAAGCTATAAATATTACTGGTATTTGAAAAAATAGACAAGTAAAAAATAAATTTGTATACTTGAACTTACTGTTGATTCCACACGAGGAGACATTTCTATTATTTTAAATGAATCCGTTTTATTAAAATAAAACAATAAATCCGTTTTTTCCGAATTTTGGAGATAAATATCATTTATTTTACCTTGATTGTTATCTGTATAGTTGATATAGATTTGAAAACTTGAAAATAACTCACAAATTTGTGGAAATATATAAAAATATATCAAGTATGTTTCGATGCAAACAATAGTCGAAAACAAAGCAAAAAAGTTGTTATTTCTTTTCTTTCAAAATTATAACGGCTTGGTACAAAAAACTCCAATATTGATAATATAATTAAATATACAGACCCTAGAGAAACATAAATACATAATTTGTAAGTAGTCGATAATGCTTCTGTAATATCAGTTGATTGTAATATTTGATTAATTGTAGAAAAGGTCAGATATAAGATACATCAGCTCAAGTTGATAATAGTAGCAAGTAATTAATGTACAAATTAAAGAATAAAATATATAAAATATACGATAACGTATTTCATTGTAATGAAATAGCATTCTAGAAGAATTCATTTTTAAATTTTGTTGTGTGAAGTTATTAAGAAATAAACTTATATAATTATTTTACTTGGTTGTATGAAATTAAAATAAATAAAATTTATTAAAAGCGACTTAAATAATTTTTTTCATAAAGTTCTTGTCGATTATATGGAGAGCTCTCCTTAGTTTAAGCATGAATACTTTATTTCTTTGTTAGTTATAGAATATCGAGATTGATTCTAATAAGTAGTTAGTTTTTTGTAAAGTGGATGATATTTATTCTTTGTCTTCTTTCTTTATTGATTACTATAGTAACTAGATTGACTATTTCTCAGATTGACTATTTCTCAATTGACTTTCAATTGACTTTCAATTGACTATTATTGACTTAACTAATGACTAAACAAGCGGATTGATTAAATGAAGATAAAAATATTCACTTTAAATTTGCAATATTATTTATTTTAACTTGAATTTATAATATTTTTTTATTCTACATAATCGACATTATATTAATGATCTAATAAATTATTAAAATATAATCTATTTTGTGTATGAAACAAATATTAAACTGTTTAATGCCCTCAGAAGCTATATTTATAGTTTTTGAATTATGTCAATACCTTCTTTAACCAATATTTACCCAATTAACATTTCTTGAATTGTTGTATTTCTTTAACTTGCATATCAACAACAGTTTTCAATGTTTTACAAGATGTGTGTATATTTTATTAGCTTCTGGACAAAGAAAATCGTTATAAAAAGCTAAATAACTTAAAAACTAATATAATAAGTAAATAATTAATTTTATTATTATTAGTAAGTAATTTAGTAATACTAAATACTATTCTAATTGACTAAATTTTATTATTATTTTTATATTTATATTTTAAATAACAAATAATATTTAGTCATCTGAAATAGTGTAAATATATAGCTGTTTTAAAATAAACATGTAAATAAAAGTATATATATTTATAATATCACCCTAAAATATGTTTATTTGGCTTATAGAATGCAATTAATATACTGTAATGATTTTAATATATTTTTATCTATTTAAATTCTATATAAAAGCCATTGCTATAATTTATCAGGAAAAAAAGTAGCTTTATTTGCTGTGAGCGCTATTTTTATATTTTGTACTAAAAAACAGTCTCATTAGTTAAGGCTCATAATATTATCATTTTCCCTCCACCAACATTATCGTCCATGTATAGATCAATTTGCGCATTAAAATAACGAAATAAATTTGGTTTATTTTATTCGGAGATACATATAATATGTATTATTTGTTCTCTTTAAAAGAAAAGGTGTATGATTAATATATAAAGTTCTTGTCGATCATATAGACAAGAGTTTTATATACATAGAGTAAAAAAACGGAACACTTTATTTTTTGGGGTGTAGCCAAGTGGTAAGGCATTGGACTTTGACTTCAACATGCAAAGGTTCGAATCCTTTCTCCCCAGTTTAAAATAAATTTCATTTATTCATTTATTTGTTTATCTAGTAAATAAAAACTGCAATCTCTATTATTGACTTTAATAAATTCGATTTATTTTATTGGTTTATTCTCAACGAAGTAACTTCTCAACGAAGTATTTTAGGTCGAAAAATGTCAATAATCAAAAAAATAAAGACAAAAAAACAAAAATGTACGAATATTTAGGAATACTTATTTATTTTTTTATTGCACTAGCATTATCACTATTATTATTAGGATTACCTTTTGTAGTTTCTACAAGAAAAGCGGATCCTGAAAAAATCTCAGCATATGAATGTGGTTTTGATCCTTTTGACGATGCTCGAGGCCGATTCGATATTCAATTTTATCTGGTAGCAATTCTATTTATTATTTTTGATCTTGAAGTAGCATTCTATTTCCTTGGGCTTTAACTCTAAATAAAATAGGTTTTTTTGGGTTTTGGTCTATGATGCTATTCTTATTAATATTAACTATAGGTTTTGTTTACGAATGGCGCAAAGGAGCTCTTGATTGGAGCTAAAACTTATATTATTTTTTTGCCTAAGGTTTTAAAAGGCTATTACCGACAAAAAAATAAAAAAAGAAAGGTCAAATAAACTTTGTTTATTAAAATAGTATAAAATTAAGATTGTAATTTTATATTTTAATTATAAAAAATATATATATAAATATATTTATACAAAAAAAGAGTCTATCTTTAATTTTTGTATATTCAATAAAATAACACATATGATTTCTACACCTTTAGAACAATTTACAATATCAAGTATAATACCTTTACATATTGGTAAATATTACTTTTCTTTTACAAATTCATCTCTATATTTATTTTTAGCTATTGGTACAGCTGGTTTATTATTTCATTTTGTAACTCAAAATGGAGGGTTTTTAGTACCAAGCCGTTGGCAATCACTAGTAGAAATGATTTATGAGTTTGTTAGAAGTCTAATACAAGAACAAATCGGTGCAAAAGGAAGAAAATACTTTCCAATAGTATTTACCCTATTTGTATTTCTATTATTTACGAATTTAATAGGTATGATTCCGTATAGTTTTACAGCTACATCTCATTTAGCTGTAACTTTTGGATTATCACTTTCACTCTTTATTGCAATCACTATTATTGGTTTCCAAATACATGGCCTACACTTTTTTAGTTTTCTTTTACCAAAAGGCGCACCTTTAATATTAGCACCATTATTAGTAGTTTTAGAGTTAGTATCTTATTGCTTCCGAGCTATTAGTTTGGGTGTTCGTCTTTTTGCTAATATGATGGCTGGACATACTTTAGTAAAAATTTTAAGTGGGTTTGCATGGACTATGCTTTCTGTAGGTGGTGCTCTATCAGTAGCATCAGTTTTACCTTTTGCTGTAGTTTTTGCTCTTACAGGACTTGAAATTGGAGTTGCTTGTTTACAAGCATATGTATTTACAATCCTTATTTGTATCTACTTAAACGATGCTATTAATTTACACTAATATTGGTAAAAATATTATTTTACCAAATGGGGTTTTCTTAATTTATAAGCTCAATAACTAACGAGTATTGGTAAAAATAATAAAAGTACAAAGTCTATTTATTTGAAAATTTTCAAATAAATAGACTTTTACTTTTATTATAGCAACAATAAATTCGATTTATTTTACTTCTTCGTGGTACGAAGTTACTCGTGTACGAAGTACAAGTAGAAATAAAATATTTTAACTTTTAACCACATTCTATTTTAAATATGTCTTCAATAGCTCAGGGGTAGAGCAGATGGCTGTTAACCATCGGGCCGTTGGTTCAAATCCAACTTGGGGAGGCTAAAAACCTGCTTGATAAATTTGAGAGTTTTTTTATAATAAATATAATTTATTATAGCTGTATTATTTTTATATGAGCTTATAGTTCAATTGGTAGAACACGTTGCTCATAACAACGCAGTTGTAGGTTCGAGTCCTGCTTGGCTCATTAATTTATAAAATTATAGAACTTTTTTAAAGAACAAAGTCCTTTATAAGACAAGACTCTATATTAAGCTTGATTGTTAATAAATTTCATTTATTAATACCAGGATTATAAACATCGTTGTACTTTGTTTATAAAAAAATAAAAAAATTTCATGAAAAGACTATCAATTATAAAACAACCAATATTATCAATATTAAATGATCATATTGTAGATTATCCATCACCAAGTAACCTTAATTATTTTTGGAGTTTTGGTAGTATTGCAGGAATTTGTTTAGTAGTTCAAATAGCTACTGGTATTTTTTTAGCAATGCACTATACACCACACGTTGACTTGGCATTTATGAGCGTAGAACATATTATGAGAGACGTTGAAGGTGGATGGTTACTTAGATATATGCATGCAAATGGAGCAAGTATGTTTTTCATTGTAGTATATATCCATATGTTTCGTGGTTTATATTATGGAAGCTATACAAGTCCTCGTGAATTATTATGGATTGTAGGTGTTGCCATTTTATTATTAATGATTATTACAGCTTTTATCGGTTATGTATTGCCATGGGGTCAAATGAGCTTTTGGGGTGCTACTGTAATTACAAGTTTAGCTAGTGCTATTCCGTAGTTGGAAATTCTATAGTAACTTGGCTTTGGGGAGGATTCTCTGTAGATAATGCAACTCTAAATAGATTCTTTAGTTTACATTATTTATTACCATTTGTTATTGCAGGATTAACAATTGTACATCTTGCAGCATTACACCAATATGGATCAAATAATCCTTTAGGTACAAATTCAGCTGTAGACAAGCTTGGATTATATCCTTATTTTTACGTAAAAGACTTAGTTGCTTGGGTAGCTTTTGCTTTATTTTTTTCTGTGTTTGTTTATTTTTTCCCTAATTTATTAGGACATCCAGATAATTATATCCCTGCAAATCCTATGAGTACTCCTGCACACATTGTGCCTGAATGGTATTTCTTATGGGTATATGCTATTCTTCGTAGTATTCCAAACAAATTAGCTGGTGTTGCAGCCATTGCTCTAGTATTTGTTTCTTTATTTTCATTACCTTTCTTAAATACGTCACCTATACGTAGTAACAATTTCAGACCAATACATAGAAAATTATTCTGGTGTATTTTAGCTGATTGTTTCTTATTAAGTTGGATAGGTCAAAAACCTGTTGAAGATCCTTATATTATTATTGGACAACTTGCTTCAGTATTTTTCTTTTTTTATTTTTTAGTGCTGTACCGTTAACAGGAAAAATTGAACACTATTTAATTAAATATAAGTCTTAATTTATATTTTATTGTTGGTTGTACTTGGTGTACAAGTAAAATAAATCTGATTTATTTAATAAATAAGGTATTTTAAATTGCTGCTTTTGCTAATAAAAATATAGTAAAAAGCAGCAATTAGCTATTATTTCGATTCGATATTGTTGTATAAATTTCATTTATTTTCATTCGTTTTAATTTAGTTTAAATGAGGTAAATCTCATTATGAGGACGTAGCTCAGTTGGTTAGAGTATTGGCTTGTCACGCCAAGGGTCGCGGGTTCGACTCCCGTCGTCCTCGTATATATTAATTGCTTTCTATTTTCAATTCGATTTTTTTACTTCCGTACAACGAAGTAAGGTAATGATATATTTTTGTAAATGTTTAGGTAGCTCAGGGGTAGAGCGGAGGACTGAAAATCCTTGTGTCGGTGGTTCAAATCCACCTCTAGACAATTGATAGAGTTGGACAAAAATTTAATAAATTAAATAAATAACGTATATTCTTTATGAATATCAGTTATTTTAACTGGGGATAAGTGACTGAGTGGCTGAAAGTACCGGTCTTGAAAACCGGCGTATTCGAAAGAGTATCGGGGGTTCGAATCCTCCCTTATCCGATCAACATATAGGCATAGTAAATCCGATTTATTAAAAATAACTATTGTGGGTAATTAGCTCAATGGTAGAGCACCTCGCTTACAACGAGACGGTTATTGGTTCGAGTCCGTTATTACCCAAAACCTTTTTTATACGAAGAGCGGGCGTGGTGGAATGGTAGACACACTAGATTTAGGTTCTAGCGATTTAGAGTCTTGCGGGTTCAAGCCCTGCCGCCCGTACTAAGTTTTTAGTGTTGGTTGTACTTGTTACACTTGGTTGTATGAAATTAAAATCAATATAATTTATTAAACTTACTAGGTTGTTAAAATAAATTGTTCTTAATGGAAGAATGGCTGAGTGGCTTAAGGCACTGGTTTGCTAAATCAGCGTATGTTTTATGATGTACCATGGGTTCAAATCCCATTTCTTCCGAATAACTTTCCAAACTTTTTTGGGGATGTAGTTCAGTTGGTAGAACGCATGCTTTGCACGCATGAAGTCATCGGTTCGACTCCGTTCATCTCCAAATTTAAACCAAGTAGAATAAATATTTATTCAGTCGTGTTTTGGCAAATTTTTGATCTGGAATAAATTTTGTTTGTTTTATAAAAATAACTAAATAAATTTTGTTTATTTCAAAGAGATTATGTCAAAAATACAATACAACACGCTATTATTTAAAGACATAATTATGGTTTATAACTTTCATTTATTTTACTCGTTATTTTAATTATAAATTGAAAAATAAATATCGTTTTATAGACAAAAATCAAAAAACCTCTATTAATTTATATGAGCAATAATTTCGAAAAATCTATACTATTAATGGTACCTCAGTGGATTCAATATCATGTCTCTCATAGAAATGAAACGACTTTTTATGTATACCCTGAATATTTAAAACCATTTCTTTATTTTTTACGCGATCATATGTCAACTCAATATAAAGTATGTGTAGATATCACTGCAGCTGACTATCCTTCTCGAGCATCTCGTTTTGAATGTGTCTACAACTTGTTAAGTGTAGAATATAACAGTAGAATACGCATTAAAACTTGTGTTGATGAATATACTACTCTAGAGTCAGCTACTCCGTATATTCTAGCGCAGCTTGGTGGGAACGTGAAGTTTGGGATATGTTTGGTGTATTTTTTCACAACCATCCTGATTTACGACGCATATTAACTGATTATGGATTTCAAGGACACCCTCTTCGTAAAGATTTTCCTTTAAGTGGTTATGTTGAAGTTCGTTATGAGATTCAGAAAAACGAGTATGTATTGAATCTATAGAATGTACTCAAGAATTTAGTATTTCGATTTTGATAGTCCTTGGGAACAAGTGGAAAAAACTTCTATAATGAAATAATTTACTCAAGTAAAATAAATAAATTGTTATGTATCGAGTATTGTTTTAATAAAACAATACTCGATACATAAATATTTTTTAATAAATTTATTTATTTTACCCAACATTATATAGAATAATTAAATAAACCAAGTTTATTATGCAAAATTATAACAAAAAAAATAATAATAATTTATTATTAAATCATACTGAAACAACAGCAGCTTTCAAACTAAATGATAATAGTGGACTTTTTTACTCGTTATATACAGATACAAATTTACAACGATATTATCAAGACATTATATGCCACGATCTTTGTCTAAAACAAAATTATAAAAATATAATGGAATGTTCATCTTTAGATCAAATTGTATGTAATACTAGTTCTAAACACTATGTAGGAGAAAAAGAGTCTATCTTACCTGCCTGTTCTGCTCTTGAAATGATTACAGGTCAAAAACCAAAATACACTTGTGCAAAAAAATCAATATCTAGTTTTAAACTTAGACAAAATCAAATATTAGGTTGTAAAGCTAGTTTGCGAGGTGAAACAATGTATAGATTTTTAGAAAAATATATATCTATTGTTTCTACACGTGTGAAAGACTGGTCAAGTTTAGAATAAAAATAAAAAATCTGTCAATTTAGAGCCGAAAAAGGGTCACGGAGCTGCTTATAAAAGAACATATAATCGAGACTTTGTAGTACTAAATTCTAACTATTTTCCTGAATTACAGCAATATGATGAATTATTTCAAAATGTTACTGGCATACAAATATCATTATCTACAACTTCTTTTTTTAAAAAAGATGGTACACTTTTATATAGTGCTTTCCAAATACCTACGTAAAACTGTACAAAATATACAAAAAAATCATGAAAAACAAATCTCTTATAGATACCGTAATAAAAATACCAGAAAATATAAGTTTGGAAAAGAATATCAGTAGTTCAGTCTATACTATAACAGGTCCATTAGGTTCGTCAACACTCGATCTGAAAAAATTAGATCGATTTGGATCAGCTTGTATAAATATAGATACTAAAATAAACAAGTAATTGTACGTTCTTTCATCCATCATATAATGGATTATATAAACAACTCATTGAAAATAAATTTATTGGTGTTTCTAGAGGTTTTTGTATCTATCTTGATATTGTTGGAGTTGGTTATCGTGCATCTTTAATTTCTTCTGAAAGTGTAGTTGGTGTACAAATAAAATAAATAATTTATCGACTCCGTACAACCTTCGAAAGAGAAACAGATCAAGGCTCTCCAATTAAAGATACAATTGTGTTGAAATTAGGACATAGCCATGATATACATTATAAAGTTCCTAGTGGGGTACGTGTGTTTTTACAAAGTCCTTCAGAAATATGTTTATTTGGTGTGGACCTAAATCAAGTTTCACAAGTAGCTCATTCTATACGTAACACTCGACCACCTAGTATATATAAAGGTAAGGGTATTCGCTTATCTAATGAAAATATAACGACACGAACAGGAAAACGTAAATAATAGAACGTATATTTTCATGATAGTAATTGATATAAAATATACGTCAGTATTTAAGTTTTTCTATTTAAATATAAAATATAGAAAAATATTTATGGTATACATACAAAATACGCATTTAAATGATAAAAAACCAATTTATCAAGCATGCACACAAATTTATGGATTAGGGCATCATCATTGTTTACAAATTTGTGATGTATTAGGTGTTAGTCCAGAAACTCGATTAGGCATGTTATCAGCAGGTCAGCATTCTTTATTAGCACAAATTATAACTCAAAACTATGATACAGGTAGTGATGTTAGACGATTTACAAGACAAAACATACAACGATTAGTAAATATACATAGTTTTAGAGGATATAGACATATTCAAGGTTTACCTGTTAGAGGCCAAAGAACACATGGAAATGCACGCACAGTACGAAAATTGAAAAATAATATTAAATTCTAATCATTACTCAATAACTCTAATTTTCGTAAAACTAATTTGAAATAAATGAATAAATCTCAGTTAAAATAAATTTTAGGATTTTACGAATGGTATTCCTAAAAATACCATAACAATGGACTCTAATCAAATAAAATATACCAATTTTTATGCTTGTAAAAAAAACTCAAATCTCTAGAAAATTTATCGAAAAAAAAAGTGGAATTATACACATACAGAGTACAACTAATAATACTTAGTTACACTTACAGACTTACAAGGCAATACACAATTTTTTGCTTCGGCTGGTACTCTAGGTTTTAAAAATTCACGAAAATCTACAGTTTACGCCTCTGGTGCGGTAGCAGAAGCTTTAGCAACCAAGGCATTTAATAGCGGATATCGTACAGTAATGTAAAAATAAAAGGCTTAGGTTATGGAAAAAAAAGTGCTATTAGAGGTCTTCAAAAATCAAATTTAGTTATTAAACAAATTCAAGAAGTTACACCAATTGCACATAATGGATGTCGTCCTCCAAAAAAACGTCGTGTATAATATATCTTTTATTATTTTTTTATTATAAAACAAAATAAATTATAATTTTAGTATATTATCATGATAAGGGCAAATAGCTCAGTTGGTTAGAGTACACGTCTGATAAACGTGAGGTCAGGGGTTAAGTCCCTTTTTGCCCAAAGTTTAAGTTCCTTTTTGCCAAAGTTGCCGACTATTTTTAAAAATTTCCTTAATTTTCCTTAATTTTCATTTAAGTATTTCCTTAATTTCATTTATTTTATATAGGAATAATCTATATAGACAGATATAGGTAATCTATATAGACAATATAGGGAGAGTGGCTGAGTGGTTAAAAGCGGCAGATTGTAAATCTGTTGAATGTTTTCTACGTAGGTTCGAATCCTGCCTTTCCCATTCTTTTGAAGTCTTTGGTTATTTTTATATAAAAATAATATAGACTATATAAAAAGATTTAAAAATTAATATTATTATTTTTTGTCTTTTTTATTATTCAAAACATAAAGAAGGCAACTTGGCGGTTTAAAATAAATTTCATTTATTCGTAATAAATTTATTTATTCACCCTTCTATTTTAAAAATTTTATATCATTATGCCACAATTAGATTTAGTTTCGTTTTTATCACAATATTTTTGGTTATTAGTAGCTTTTGTAGGTTTTTATTTTTATTTATATAAAAGTTTTCTTCCAAAAATGTATCGTATATACAGCGTTCGTGAAAGATTAAGTAACAAATCACACGAATCAAAATCAAATTTTCAACCGTTATACATAGAAGCATCTAAAAAAAAAGAAACTTTATTTGCTAATGTTTTAGGTTATGTAAATCAAACAGTTGCAACATCTCAAACAGCTGTGGAAAGTTGGAAAGATAGTAATTCAAAACAATTACTTGAAAATTCTCTTTCAAAATTCACAAATACTTTCAAAAAAACTCTAACTTTACAGTCTCTATCACAATTTCTTGTATTAAGATATGCAGCGCCATTAAAAGTGTCTTCTACTTTTTCTGCTAATGTATTACCAAAAGCAAAATCTGCAGTTAAAACACTTGAAACTGTAAATATACATAAACTAGGGGACAAAAAAAAATGGAAATCAAATTTATTAAAATCTCCAAATTTATATGTACCTTATTTTGGATTCCAAAGTTTAGCAACAGAGATTTTAAGTAATAAATCTACTAAACAAATGGAGTGTCTAATTTAAGTTCTGAAAACAACGTTCAAGATTTAGCAACAACAACGCAAACAAAAACTGTATCAAAAAATACATCTAAGTCTAAATCTTCAAAAAGTTCTTCTAAGAAAAAAGCATAAAATATAAATCGGTTTTTTTCATACATATTTTACCATAATAAACCCTGTTTATTCTACCGTAATAATTATAGACTATATATGAAATCATTATCTAAACCGTACATATTATTATATATTGTTTTAGCGTTTTGCGTAGCAAGCTCAAAACATATATTAATTTATAATGAAGAGACATTAGTATTAATTTGTTTTTTTGGGTTTATATTTGCAATTAAACATTACTTTGGAGATACTTTAACAGCATCGATCCAAGAACGAGGTGATACTATTCACGATGAATTAAACCAATCATATATCACTCAAATTCATCAAGATTTATCTATTCGTGATCAATATAAACAGATTATACCAGTTTCTCAAGTGTTATCTGTTTTTTCAGCTAGTTTAGTAGAACAAAGTGAATCTACTCAGAAATTAGCAGAGTATAGTTTAAAACACCAAATAGATTCTCAAATTTCTAAAATGTATACACATTTATATAAATTACAACAATCGTTTCCTCAAAAACTTCAAAAAAAAATACACGATAACGTATTACCTAATATACAACAAAGTTTAGCATTAAATAAAAAACCAATAGATTTTATTAAAAATTCTAAAAATAAATTAAAAGCAAAAGATTTTGCATAATTTATTAAGTCGCTAAAATTTATATCGTTTTATATATCTAAGATTTTTATATTTATAAATTTGAAATAGTAATTTATAAATATAAAAATCTTTTAAAATTTATTAAAGAATAAACCTAAAAATCTTCTTAGTATACTTTACTAAGCATCTAAAATTTTTAGAGAAAAAAAGAGACTATATTTTTTTCAATTGTATTTTTTGTTAAAAAAAATAAATTCGATTTGAAAAAAATTATAAAAACCATCTATTTATGAAATTTTTATTATTTGCATATACAGTAATACCATTTGTTTCATTTTCTGATGCGCCAGAAGCATGGCAAATTGGTTTTCAAGATCCAGCAACTCCTATTATGCAAGGTCTTATTGATTTACATCATGACATTCAATTTTTCTTAATTATTATATTAGTATTTGTATTATGGATGATATCTAGAGCGTTATATTTATTTCATTATACACGTAATCCCGTTCCAGAAAAAATCATTCATGGTACAGTGATTGAAATTGCATGGACAATAACACCAAGTTTAATATTAATATTAATTGCAGTACCTTCATTCGCATTATTATATAGCCTTGATGAAGTAGTAGACCCTGCAGTAACTATAAAAGCTATTGGTCATCAATGGTATTGGAGTTATGATATTCAGACTATAGTGTAGCTGATGATCAAAGCATTGCTTTTGATAGTTACATGATTCCTGATGATGATTTAGAATTAGGGCAATATAGATTACTAGAAGTAGATAATCGTGTAGTTGTTCCAGTTGAAACTCATATTCGAGTTATTATTACAGCAGCTGATGTTTTACATAGTTGGGCAGTGCCTTCACTAGGGGTAAATGTGATGCAGTACCTGGTAGATTAAACCAAATACCTATTTTCATTAAACGTGAGGGCGTATTTTATGGACAATGTAGCGAACTTTGCGGTGCAAACCACGCATTTATGCCTATCGTTGTTGAAGCTGTGTCTCTAGAAAATTACATTTCTTGGGTATCTAATAAATTAGAAGAATTGTAATTATTTAATATAAATGATACTTATATAAATCAATTTGATTTATTAGCGTAATATTTTTTTACGTAAAAATATTATTTAATTGAAATACCAAACATACATATTTGGTGTCTCAATTTAATCTATAAGAGTGTATTTTAAAAATCACAAAGTAAAATAACGTATATTCTTTATGAATATACTTTGTTTATTTAAGAGCAAAATACATAATAAAACACGCTCCTATAGATTAAAATAAAAAAAAGAACCGATTTAAAATTTATTGTATCAATGTCCAGTACAGAAATATAATAAACTAAATTTCTTCTAAATAAAAAAATTTTAATTATGAGAAAACATCCTTTTCATTTAGTGGATCCAAGTCCATGGCCTTTATTAGCTAGTTTTGCAGTATTTTTTTCAACAACAGGTGGAGTAATGTACATGCATGCATATTCTGGTGGAGGTATTTTATTGGCTTTTGGTCAATTATCACTATTTTATGTTATGTATGTATGGTGGAGAGACGTTATTAGAGAAGCTACATATCAAGGCCATCATACTACTCCTGTGCAAGTAGGATTACGTTACGGAATGTTATTATTTATTCTTTCTGAAATAATGTTTTTCTTTGCATTTTTTTGGGCTTTCTTCATTCAAGCTTAGCCCCAACTGTAGAAATTGGTGCATTTGGCCTCCTAAAGGAATCCAAGTTTTAAATCCTTGGGAAATTCCTTTTTTAAATACTATTATACTTTTAACTTCAGGTGCTTCAGTTACTTGGGCACACCATGCTATTTTAGCTGGAAATCGTAAACAAGGTATTATAGCCTTAGCAGTTACTGTAGTTTTAGCTGTTATCTTTACAGGATTCCAAGCATTAGAATATCTTGAAGCTCCTTTCACAATTTCTGATGGAATTTATGGATCTACTTTCTATTTAGCTACTGGTTTTCATGGATTTCATGTTATAATAGGTACTCTGTTTTTAGCTGTATGTTTATTCCGTTTAATATTACATCATTTCTCAAAATCTCATCATTTTGGATTTGAAGCTGCGCTTGGTATTGGCACATGGTTGACGTTGTATGGTTATTCTTATTTGTATGTGTATATTACTGGGGTGGTGCATAATTAAAATAAATTCGATTCTTTTCGACTTTGTTTCAATTTTGTTTCGACTTGGTTATGACTTGTTACTTGTTACATCCATATATTAATTTTAAAACGATACTATACAATTCTAAATATAATTTAATAAATTTATTTATTTCAAGTAAAATAGTATTAAATACTATTATGGCTTGTTGTACGTAGTACTACGTACAACAAGCCATAAATAAGTATGAAACTATTTATAATAAAAAAATAAAATTATGGCTATTGAAAAAGTAATTACAGCCCCAAAATATAAAAATTTTACTATTAATTTTGGACCTCAACATCCAGCGCTCATGGTGTATTAAGACTGTACTGGAAATGAATGGGGAAGTAGTTCAACGTTCTGATCCACATATTGGGTTATTACATAGAGGGACTGAGAAATTAATAGAATATAAAAATTATTTACAAGCATTACCTTACTTTGATCGTCTAGATTATGTTTCTATGATGTGTCAAGAACATGCTTATTCATTAGCAGTGGAAAAACTTTTAAACTTCAACACTGGGCCTAGTTCGTCTAATATGATGAAAATAAAATGACTGTACCTTTACGTGCTCAATATATACGAGTATTGTTTAGTGAAATTACACGTATTTTAAATCATTTATTAGCTGTTACTTGCCATGCTATGGATGTAGGTGCATTAACTCCATTTCTTTGGGGATTTGAAGAACGCGAAAAACTAATGGAATTTTATGAGAGAGTTTCTGGAGCACGTATGCATGCTGCTTATATTAGACCGGGTGGTGTATCTCTTGATTTACCTTTAGGTTTATGTGAAGATATTTATAAATTTTCTAAACAATTTGCATCACGTATTGATGAAATCGAAGAAATGCTGACTTCTAACAGAATTTGGAAACAAAGACTTGTTGATGTTGGGGTTGTTTCTGCTGAACAAGCTATGGATTGGAGTTTTTCTGGAGTATTATTACGTGGTTCTGGTATTGCTTGGGATCTAAGAAAAACACAACCTTATGAAGTTTATGATCGCATGAAATTTAATATACCTGTGGGTACTCGTGGAGATTGTTATGATAGATACTTGATTCGTGTTCAAGAAATGCGTGAAAGTTTAAGAATCATTATGCAAACTATTAATGAAATGCCTAAAGGTGTAATACGTTTAGATGATAAAAAAATTACTCCACCTACACGTGACCAAATGAAACAATCTATGGAATCTTTAATTCATCACTTTAAGTTCTATACATCAGGATTTGTTGTTCCAGCAGGTGAAACATATACTGCTGTTGAAGCGCCTAAAGGTGAATTTGGTGTATATCTTGTAAGTAATGGTACTTCAAGACCTTATAGATGTAAAATTAGAGCGCCCGGCTTTGCACATTTACAAGGACTTGATTTTATGGCTCGTAATCATATGTTAGCCGATGTTGTTACAATTATTGGAACACAAGACATTGTATTTGGAGAAGTTGATCGATAATCTAGTATGAAATAACTGAATAAATCTAATTTATTTCACACGGTAGATCCAATCAAAACAAAAAAATGTTCTCTTTGGGGTTATAAACCTTAATACACGTTGTTTATTTTACTATCGAGACAAATAAGTAAATTTAATTTTTTAAAAAATTATAAAATTATGCCTATTTGCCTCGATAGATTGAAACCCATTATCTCTGGATAATAAACTTTGTTTATTTTATAAATTTTTGTTTATTTTAGCTGTTGTTAGTAAATAAAGAACAAAAATCAAATAAACGTTTATTTGATAACAATTCATTTCAAAAAATTAAAATATTTTATATTATGTTTAACTCAATCAAACGCGATTTAAAAAGACGAAAATTATATATGAAGTATGAGTCTAAAAGAATTTTATATAAAGCTTTAGCTAATGATTGTAATTTAGACCAAGATTTACGGTTTTTGTGTGCACAAAAACTTAATCAGTTACCAAGAAATAGTAGTCGTGTCGTATAAAAAATAGATGTATTGTCACAGGCCGAGGTCATTCAGTATATAAATTTTGTAGGATTTCTCGTATAAAATTTCGTGATTTAGCAAATCAAGGCCTTATACAAGGATGTGTAAAAGCTAGCTGGTAAAATTTAAAATGAATCAAATTTGTTGTGTATCTTATATAGGAATAATCTATATAGACATATATAGGATAATTATATATACTCTATTTTATTACAAATTTGTATTTATTACAGTAATACAGTTAGGCACAGCAAATACAATACTTATACTTTATCTATAAAAAAACCGTTATATATTTCATTATTATTTTTTCTAATTAAATAGAGAATTACGGATCTTTAATCAAAAGATTCTACTTGTAAAAAATTATTTATATGTTACAACCGAAAAACACAAAATTTCGTAAATTTCAAAAATCAAGAGTTAAAGGCGTACAATCTAATACAGATCAATTAAGATATGGTAAATTCGGTATCAAGACTGTTTCAGCTGCTAGAATACCTGCTAGAACGATTGAAGCGGTTCGTCGAGTGATCACTAGAAAATTTAAGAGATTAGGTATTGTTTGGATTAGAGTATTCCCTGATATTGCAGTATCTGAAAAACCCGCAGAAGTTCGTATGGGTAAAGGTAAAGGGGCCCCTCAATACTGGGTATGTCGAGTGAAACGAGGCGCTATTTTATTTGAATTTGATGGTGTTTCTGCTCAATTAGCCAAACAAGCTGCAAGACTAGCAGATTCCAAATTACCGTAAAACTCGTTTTATAACGTATTCTTAGGTGTACGAAGTAAAATAAACGAAGTTTATGATTAATTCTTGGAATATCTTTCATTTATTTTATTAAAAATAACGGATATTTTTTTATAATATAATGTTATTGTATATTCTTTATGAATATAATGTTATTCCTTTAAAAAATGAATTTATTCGCGACAACAATTTCTATAAAATATAAAACCACTATATGTCAAGATCTTTATCAAAACCTCCTTTTTCTGAAATACGACTAATAAAAGACAATATGATTAAAATATGGTCACGTCGTTCTACTATTTTACCTCAATTTGTTGGTAAAACTGTATCAATTCATAATGGTAGAATTTTTATTCCATGTAAAATTTCCCCAGAAATGATTGGTCATAAATTTGGCGAATTTGCGGTTACTCGTAAAAAACCTGTACACAAAAAAAAAAAATAACATATCATATTTTGGGTCACTATTGAAAATATGATATGTTATTTTATTCCACTCTATTTTTTTATTATATTCTGCTCGCTTGGTGAAATTGGTATACACGACAGACTTAAAATCTGTTCCTTTTAGGGTATCGGTTCAAGTCCGATAGTGAGCAATTTTTAAATTCAAAGATAAGGATTTTTTATCAAAAATAAGGGATTTATTTTCGGATAAGGGCATTCTTAGCTCAGTTGGATAGAGCAACAACCTTCTAAGTTGACGGTCGTAGGTTCAATTCCTACAGAGTGCGTATCAATTTAAAATTTTAAACTATAATTTTTTTGTATATCGATAATGCTTGTAGTTTTTATAACGGAATAAATATTTATTCGTTTAATAAGTAAAAGCGTATCATTTCTACTTTTATTATCGAAATAAAAATACTTTTTACTTCGTACTACTTGGTACGACAATAAATTGGATTTATTTTACTTGATACAACATAACTTATATTATTTATGTCGTAAGTAATATAATTCTATGTTTTCACATTATTAAAAAATGTGAATATTATTATAAAACTAAACTTATGTATTTACTGGTACTTTTATTACCCTTACTTGCAAGTATTTCAGCAGGGTTGTTTGGTCGATTTTTAGGATTTCGAGGAGCAGCTCTATTAACAACTAGTAGTGTATTTTTATCTTTTGTTATTAGTTGCATAGCTTTTTATGAGGTAGCATTATCAGGAGTAACCTGTAGTATTGAATGGATGCCTTGGTTTTTTTCAGAGATGTTTGATGCCGGTTGGGGTTTTATTTTGATAGTCTTACAGTAATAATGCTTTGTGTAATTACAAGTATAAGTACTCTAGTTCATTTATATTCTATTTCTTATATGGAAGCAGATCCTCATTTACCACGTTTCATGGCATATCTATCTATTTTTACTTTTTTCATGTTAATGTTGGTAACAGCTGATAATTTTTTACAAATGTTTTTTGGTTGGGAAGGTGTAGGTCTTGCATCATATTTATTAATTAATTTCTGGTTTACCAGACTTCAAGCATCAAAGCATCTATTAAAGCGATGTTAGTGAACCGTGTAGGTGATTTTGGTCTTGCATTAGGTGTAATGGCTATTTTTTCAGTATTTAAGACGGTAGATTTTTATACGGTGTTTGCACTTGCTGCTCATCAATCAGAAGCGGTGTTGATATTTTGTAATATAGAATTTCATGCATTAACAGTGATATGTATATTATTGTTTGTAGGGGCTGTAGGTAAATCAGCACAATTAGGTTTACATACTTGGTTACCAGATGCTATGGAAGGTCCTACACCGGTATCTGCATTAATTCATGCAGCTACAATGGTAACAGCAGGTGTTTTTATGATAGCACGTTGTTCACCATTATTTGAATATGCTCCTAAAGCTCTTGTTGTAGTAGCTATTGTAGGAGCTATGACATGTTTTTTGCAGCAACAACTGGAGTAGTACAAAATGACCTTAAAAGAGTTATTGCTTATTCAACTGCTAGTCAATTAGGATATATGATTTTTGCGTGTGGTATTTCTCAATATACTGTAGGTGTATTTCATTAATGAATCATGCTTTTTTTAAAGCATTATTATTCTTAAGTGCTGGGAGTGTTATTCATTCTCTTTCAGATCAACAAGATATGAGAAAAATGGGAGGAATGGCAAAACTTTTACCTTTTACTTATGCTATGATGTCTATTGGAAGCTTTTCACTTGTGGGATTTCCATTCCTTACTGGATTCTATAGTAAAGATGTTATTTTAGAAGTAGCTTTCGCTCGATATACTTGGGATGCTAATTTTGCCTATTTATTTGGAAGTATTTGTGTAGCTCTTACATCTTATTATTCATTTCGTTTGTTATTTCTTACTTTTATAGCTCCAACGAATGCTTATAAATCTACTGTAAAAGCTGCTCATGATGCGCCATTTTTATTAGCCTTGCCATTGTTTCTATTATCTATAGGAAGTATTTTTGTAGGGTATTGTGCTAAAGATATGATGATTGGACTAGCTACCCTTTTTGGGCTAATGCTATTTTTGTCTTACCACAAAATAATGTTTTATTGGAATCTGAATTTATACCACAATCTCAAAAATTTCTACCTTTAATAGCTACTGTTGCAGGTGCTGTAATTGCTTATTTTTTTTCTGTCTATAGTACTAAAACAAGCTTTGCTCTTAAACAAATACCTTTCTTCAGAAGCCTATATAGTTTTTTAAACAAACGTTGGTACTTTGATAAAGTATACAACGATTACATATCAAAAAACACTATGTCTTTTGGTTATAATGTAAGTTTTAAAGCTCTTGATAAAGGATTTTTTGAAATTTGTGGACCTACTGGTATGCTTATAGTTTTCCAGCACTTGCTCAGTATTGGAGCAGATTACAAAGTGGTCTGATATATCATTACGCAGTTGTTATGTATTAGGACTTACTATGCTCGTTCTTGTAAGTAGTGCTTGGAGTGTACTAGAAAATGTTTTAGATAGTCGTATATTATTTATATATGCTATTTGTTTTTTATTTTATAACTATTATAATTCAGCATCTCGAGCCCTAGGCTCAACTGAAAATTTAGAAAAATAATAAGTATATATTAAAAACAGAACGTTTTTGTTGCTATTTATATTATATAATATAAATAGCAACAAAATATTTTCCATCACATTTTTCTTGGTAGTATCGATATGTATAATTAAAGAATATTAAAAAAATAATAAATATATGTACAACAATAAAATAATATCGGGTTGTACGAAGTAAAATAACGTATATTATTTAAAATTTATTATTTTATAATTTAAAAAACAATATTTTTTCTAAGCCTTATGTCATATATTGAAATGGTTTTAGCTGTACCCCTATTAGGCGTAACAGCATTATTATTTGTTCCAAGTTGGAAAACACAAACTATCCGAAATATTGCATTAAACTCATCGTTATTGACTTTTTTAATCTCTCTCCTACTTTGGATCGAATTCGATAGTAGTTCAGCAGTATTTCAATATACCAATGGTATTTGTTCTCCAAGTGGTTTTTCAGATGTTACTTTAGCTCGAGCTGCGAGTTCATCTAGTTTTTCTGCATTAAATTTCGCTCTTGGGGTTGATGGTATTTCATTATTTTTTATTATTCTTACTACATTATTAGTTCCCATTTGCATTTTAGTAAGTTGGAATAACATAGAAATATACGTAAAAGAATATTGTATTGCATTTTTAGTGTTAGAAACTTTAATGCTAACTGTATTTCAGTATTGGATTTGTTATTATTTTATATATTTTTTGAAAGTGTATTAATTCCTATGTTTATTATCATAGGTGTTTGGGGTTCTAGAGAAAGAAAAATTAGAGCAGCATATCAATTTTTTTTATATACATTATTTGGTTCTGTATTAATGTTATTAGCTATATTATTAATATATTTTCAAACAGGTACTCTAGACATTGAAATGTTATATCTATCTGATTTTAGTGAAACTAGACAATGTATACTCTGGTTAGCTTTTTTCGCAAGTTTTGCTGTTAAAGTTCCTATGGTACCTGTTCATATTTGGTTACCTGAAGCTCACGTAGAAGCTCCTACAGCAGGTTCTGTAATATTAGCTGGTATACTTCTAAAATTAGGTACATATGGATTTTTGAGATTTTCTATTCCATTATTTCCATATGCATGTATATATTTTACACCTCTAATTTAACAATGAGTATCATAGCTATCGTATATACAAGTTGTACTACTATTCGACAAATTGATCTTAAAAAAATTATTGCATATTCATCTGTAGCTCATATGAATTTTGTAACTATAGGATTATTTAGTCAAAATACTCAAGGTATTGAAGGAAGTATTTTACTTATGATTAGTCATGGTTTAGTCTCTCCTGCACTGTTTCTATGTGTTGGAGTACTTTATGATAGACATAAAACTCGATTATTACGTTATTATTCTGGATGTGGTCAAACTATGCCATTATTTGCTCTCCTATTTGTATTCTTTACAATGGCAAATATAAGTTTACCAGGTACTAGTTCTTTCCCTGGAGAATTTTTAGTATTTATTGGGGCTTACCAAAACAATAGTTTCGTTGCTTTCTGTGCAGCTACTGGTATGGTTTTAGGTGCTGCTTATGCTTTATGGTTATGTAATCGATTAGTGTATGGTGTATCAAAACCTGATTTTATTAATACTTGGAGTGATTTAAATCGTCGAGAATTTTTCATGTTTGCCCCTCTAATTGCTGGTATTTTATGGATAGGTGTCTATCCGAACCATTTTTAGATGCAATGCATGTTCTTGCATTTATTGCTATATGCTCAATAAATTAGGTTTATTGTAAAACGCAATATAAATCTATTATTTTTATGTGATATTTGCTTTTATTTAAATAAAAGCAAATATCACATAAAATAAGCATAATCAAATAGAGTAGCTAAAACCAACTCCAGTGAATTTATTCAATTATTAGTGCTTTGACTATTTATTTTCGTTAACATAATGACACTTATATAGGAATAATCTATATAGACAATATAGAATAATCTATCAATCAAAGAATAAGGAATTATATTGAGTTTGATCCTGGCTCAGAATGAACGCTAGCCGTAGGCTTAACACATGCAAGTTGTACGCTCCCTTTGAGGAGAGTAGCGAACGGGTGAGTAACGCGTGAGAATCTGCCTCTTAAACTGTGGAATAACTTTACTGTTAGAATCATGGATACTATACTTTTTTTAATTAATTTACAAAATTAATTAAAAAAGTTATATAAAGAATATTATTCGTTAAGAGATGAGCTTGCGTAAGATTAGGTAGTTGGTAAGGTAAAGGCTTACCAAGCCAAAGATCTTTAGCTGGTTTGAGAGAATGATCAGCCACATTGGGACTGAGACACGGCCCAAATACTTTAGAGTAACAGCAGTGGGGAATATTGGACAATGGGCGCAAGCCTGATCCAGCTATACGGCATGAGTGTAGAAGACTGTATTGGTTGTAAAACTCTTCGGTGATATTTTTATAATATCCGTATTATATTTTTTTAAAGTATAATATATATATTATAAAATAAGAGATTATGACAACGTATCATCAATTAGTCCCGGCTAATTTCGTGCCAGCAGCCGCGGTAATACGAAAGGGGCGAGCGTTATTCGGAATGATTGGGCGTAAAGCGTGCGTAGATTGTTTTTACTTATTTCTATACACAGATATAAATATCATTTATATTGATAGAAAATTTATATAAATAAAAACTTGAGTATTTATTAGGAGAGTAGAATTCCTGGAGTAGAGGTAAAATTTGTTGATCTCAGGAGGAATACCTAAAGCGAAAGCAGCTCTCTGGTAAAGCACTAACATTGAGGCACGAAAGCGTGGGTAGCGAAGAGGATTAGATACCCTTGTAGTCCACGCCGTCAACTATGATCTTTTTTTATTTTCCCTTGAAAGGGGGGAAGTGGAGTAGCTAACGCGTTAAAAGATCCGCCTGAGGAGTACGGTCGCAAGATTAAAACTCAAAGGAATAGACGGGGACCCGCACAAGTGGTGGAACATCGCGGTTTAATGCGAAACAACGCGCAAAACCTTACCAGCCCTTGATATAACACTTATATAATAAAATATTATAGTTTTAGAGTTTGTGTTACAGGTGTTGCATGGCTGTCGTCGGTTCGTGCCGTAAGGCGTTGGATTAATTTCTTTAACGAACGAAACCCCTGTTATCAATTGCTAAGAATTTACAAATTATTTTGTATTTCAGAACTTTGATACTACTGCCAGTCATAAACTGGAGGAAGGAAGGGATTACGTCAAGTCCTCATGACCCTTATGGGCTGGGCTACACGTGTGTTACAATGGCGAATACAAAAAGATGCAATGATGAGAGTCGGAGCAAATCTATAAAATTCGTCTTAGTACAGATTGTTTTCTGCAATTCGAAAACATCAAGAAGGAATCACTAGTAATCGTGGATCAGCACGCCACGGTGAATCAGTACTCGGGTCTTGTACTCCCCGCCCGTCACACTCTGGAAATCGAGTGGATTGTAAGTCTATGTCTCCCTATTTTTTTATGGGATGGGTCTGATGGCCTATACATATATAGAAATTTAGAAGATATACCCAGAATTTATTTGGTAACTGGAGTGAAGTCGTAACAAGGTAACCGTAGGGGAACCTGCGGTTGGATTATCTCTTTTTTTAATCTAAAAATTTAGAATTTCTAATCATTTTTATAAAATTACAAGCTCTTATATATATAAATTTATACATAAAAATAGCAACGAACTTTGTTTTATTAGCAAATCTATCTATATAATTCGATCATATATATAAAATTCCTTATATTTATTTAAGATACAATTTTTTATTCTATTAATGTCCTTTTCGTCTAGGGGTTAGGATTCCACCTTTTCACGGTGGCGACACGAGTTCGAATCTCGTAAGGGATAACTTTTTATACCTTATATAAAAGATTATAGAAACCCTATAGAAAAAAGAACCTCAATATAAATTACATTTATTTTATTTAGAGTATTATTAAAAGTTAATTTAACGATCTCTCTTTAAATAATTAATTTATTACTTGTACAAGTAAAATACGTATATTCTTTATGAATATCAGTTATTAGTTCAGTATAAATTTATTGTTTTCTTGGCGAGTATAACTTAGTCGGTTAAAGTGCTAGACTGTGACTCTGGAAACATGGGTTCAAATCCCGTTATTCGCCTAATTTTTATTATCAAAGAAAAAAAGCTTGATATCTGGGAATGTGAACCACCCGAACCCTTTCCGAACTCGATTTGTGAAAGCATTCTACATCATATGTACTACTTTATGCGGGAGACGTGATTATTATCAAGCTATATTATATTATTTTTTTAGAATCAAACATTATATTGTTGATATGAATATAATAATCAGAAATTAATTATTTATGCCTCAAATAAATAAACTAGAAAATAAGTTAGAGTCTGTTTTAAAAAAAGATAAAATTTACAGATTATCGAGACACCTCATAATGACCCTGTGGTTGAAATACACTACGATAAAAACCCATATGTGTTATTACGGAAACACAAGATTCTGTAAGGAGAATCGAACAGAGTGTCGACCAGTTACAACAAGTCACTCGTGAAATATACATACGATAAAAACAAAAAGGAGAGATAAACAAAATACTTTACCCTAAGGCAACCAGCTAACAATGATGTCTACTTTTATCTTATGAGTCTACAAAGAGAATTTAAAGAAAAAAATTTACAATATTCTAGATTCAGAGTTGCAGTTACTCTATTGTGGGCTGCTGGATTGAGGGTAAATGAAATTCGAAACATTACACAGGATGATATTGATTCAATTATACATCACAAATCTTTACAAGTTATCAACCTAAGACTAATAAATATAGATTAATACTTTTTACCAAACAAAGTTGTGATCAGTTTAGAGCACTTGAAAATGAGTGTACTATTGTTTTTAACAAGTATTCTACATTATCTGGAGGCATCGCCGAAAATAGTTGGATTTATTTTATTAATAGTAGATTGTTAGAGAAGACTCGACACCTAGGACTCAATATTAAATCACACTCTTTTCGAGTTAATTTTGTAACATCACTCTTAAAACATGCACCTTTACAAATTGTATCAAATTTAATAGGACATACTAATATCAGCACTACTGTAAAATACGATAGATATTATCCAAATAAAGACGAGACATTAAATTTGCTTGAAAAAGCATTTACTACTCGGAAATAAATAAATAAAATTCAGTTATTTTAATAAACTTGTTTATTTCACTAGTATAATTTAAAGATTCTATTAAAAGAGACAATACAATAGATCTATTGTCTTAATTTCAGGCTGCAATTCGATTGACATTTCTATTTTTTATTACACTATGGGGCTTTTGTTAAGTAAAATAAATAAAAAAATTAACCATAGAATTTTGTTTATAAGGTTTTTTATTACATTTCTAGTCAAGTTTAAAACAATGATATTTATTTATTTGATTTACGAAAGATAAAAATAAAACCCATCGACAATTTAAGCCTACTAATCACTTCAATAAAATTATTTTCAATGTTTTAGACTAGACAATAATCTACAATATGATCATTAAATAATGATCATATTGTAACCACTTACCAATAAATAAATTTTATTTATTTTACATGGTACGGAGAATATAAGAAAATAAGTATACTTTTTAAGGTGGTGTGATAAAAAATGTATACCTAGAAATGCTTTTATATTATATTTTAAATAAAAGATGCTATATTTGATATATTTACGTTTTACTGTATAATTGAAACTATTACCTATCAATTTATATGCTCACAAGCTCAATAACCATACTTTTAATCCTTGGTATTATAATTATATGTGCAATTATTACAATGCCTCATTTGGAACAACAGCATTTTATTTATACCAATCTATTTAGTTTTACAATTAGTCTTTACAAAGTTGATTTAGGTTTTTACTTGCGTAATCAATCTAATTACTTATTCTAATTAACAATTAATAAATCTATACAATTAATAGTTACTATAATAATATAGTAAAAAGTATATAACATTATTAATTATTCGAATTACTTATTACAAAGTTTATACAATAATAGGAAATATAGGTTTACTAGTTAAAAGTTATATGACTAATCAATCTATTTTTATTCTTTTCTTTGCTCTCTAACTTGCTCTACAGCTTGTCTTCCGGGGGGTCCATTAGGGAGATGTTACTAAATAAGCTGGTTAACTATCAAGCAATTCACTATATACATATTTACTAAAAGATATATGTTATAGTTTATTTTATATCTTTTTAAATTTATATTTAAGAGTTTAGTTAATAAAAAGCAGGGAAAAAATAGATTATAAATACCTACTGGCCTTTTACATGCAATTGAAAATTTGATTTACCTTTATTTTTGTTATTATTGGTACAGAGATGCATAGGACTAAAAATAAAACGATGATCAAGATGATGAGAAACCCACTGTAACTAAAAACAACCTTATATGTTATATCAGATAATTTTGGGTATAAAGCTATTTAATAAAACAAAGTTTATTATGCAGGGCTATAAAACACGAAATCAGAGTAGCAGGATTCGAACCTGCGGCCTCTCGCTCCCAAAGCGAACACGCTACCAGGCTGCGCTATACTCTGTAAAAAACATATTTGTACATAATAGCAGAATTGATATAATTTTTTTATCTACCTAAATTTTAAATAGAGTTATATCCTAAATCTTATCTACTTGTCTCGATACACAAGCGGACAATGGGAATCGAACCCATATCGATTACTTGGAAAATAACAAATTTACCATTAATATATGCCCGCAACAGAATGATAAAAATTATATATTTTATAAATTAGATATTGATCTAAATAAATTTTATTTATTTCTACCTACACCTAATTTATAAAATATAAATAATATTTAAAATAGAGTTTAGTATGGATTTGCTCTTTTATTTTTTGTTAAAAACTAAAATAAAATTGGAATATTGCTATTTTTACACATTCCACCTATTAACGTAGTAGTCTTCTACGATACTAAAAACTTGTTTTCAGGTTAGTTTCCCCTTGAGATGCTTTCAGCGGTTCTCTAGTCCGAACGTAGCTACTCAGCTATGCTATTGGCATAACAACTGATACACAAGAGGTTCGTGATTTCCGGTCCTCTCGTACAAAGAAATCGTCCTGTCAGTTTTTTTACACCCCAAAAGATAGGATACAACTGTCTCCGTCAAACGTTTAAATATAAGTTTAAAAAGTTCTAATCTTAGAAAATCCCTAATTACTTAAGGTAGACTATACCTTCATCTTATTATTATAATAAGAGTTGCCGTGTTATATCTTTAATTTAAAGATATCTTAATTCTAATCTAAACTAATATAAATTATAACTATATTTGTTTACATAGATATAGATTATAATTTAAAATAAATGAATTTATTATGTCCAGTTGTTTTTATTAGATATAGAATTAAAGTCGTTACGGGGTCACTGAAATATAAAGAATTGTGCACAGTATATCATGACTTCTAGGCAAAATAGACTAAAGAGATACACATTTTATTTCTTATATTATAGACTTCCCACGGTATTCCCCTAATGAGTGTATGAGGCTACTATTAGGACTTCACCGTTATGAGGCAATTTTTACATAAGGATTGCTCCTTAAGGTCGCAAGACTCTTTACGACGTATTAAACCCAACTCACGTACCACTTTAATCGGCGAACAGCCGAACCCTTCGAACCTTCTGCAGCTCGAGGATGTGACGAGTCGACATCGAGGTGCCAAACGATTCCGTCGATAAGAGCTCTTGGGAATCATTAGCCTGTTATCCCTAGCGTATCTTTGATCCGTTGAGCGAGAGCCTTTCCACGAAGTACTCCCGGGTCACTATGGCCGACTTTCGTCTCTGTTTGACTTGTAAGTCTCACAGTCAGGCAAGCTTATACCATTACGCTCTACAGCTGATTTCCTTCCAGCTTGAGCTTACCTTCGCACGTTTTCGTTACTTTTTAGAAAACGACCGCCCCAGTCAAACTACCCACTATACGCTGTTGCTGTGCTTAGAAAAACAATATAGAAAGGGTGGTATTTCAAGGTTGCCTTTTTTTATCAAGGCTCCCACCTATCCTCTACAATCAATATCCTTTTTCAACGTAAAGTTGCAGTAAAGATGCTTAGGGTCTTTCCGTCTACTTTGGGGAACTCCGCATCTTCACGGAGAATTCAATTTCACTGAGACCATATTAGAGACAGCGGAGTAATCGTTACACCATTCATGCAGGCCGGAACTTACCCGGCAATGAATTTCGCTACCTTAGGACTGTTAGAGTTACAGCCGCCGTTTACTGGACATTAATTTAAAAGCTGGAATTTGTTTTATTTTTGCAAATAAAACAGCATCAAACCTCTCCACTTAAGTTTCCAGCACCGGGCAGGTGTCAGACCCTATACGTCGCGTTACCGCTTTGCAGAGTCCTGTGTTTTTATTAAACAGTCGTTACTCCCTATTTTGTGCCACCACTTAAATACCTATAACAGGTATTTCTACATGGTCCTCCTTATCCCGAAGTTACGGAGGCAATTTGCCGAGTTCCTTTAATATGGTTCTCTCTACGCCTTAGTATATTCTACTCATCCTCCAGTGTCGGAAAGTACGGTGTCTAAATCTTATTTCTAATTAAAGAAACAAGCTACTACTTTTTTCCTGGAATAGGTATATTTCAAAAGAAATCCGTTTATCTTTTAAAATAGGTACTATTCGTAATATAGTATACATCAAGAAATTTTAAATTCTTGTACCCATTATGTTATAGCAATCGCTAGAAACACTTAGGGGCCGATTAACTCTACATTAAATTCTAGTTTGTAGAAAACACTGGATTTTCGGCGATCATGAATCACACATGATTTTACGTTACTCATGTCAACATTCTCACTTCTGATATATAAATAAATGCTTACGTATTTATTATAAACCTACTTACAGAACGTTCTGCTACCCTATAAATAGTAGTTTTGATTACTATATATAGCCGCCGCTTCGGTGGTATACTTGAGCTCCGTTACATTTTCGGCGCTATTGAGCCTATACATTATAAAAATGTATAACTATATAGACCAGTGAGCTACTACGCTTTCATTATAAGATGGCTGCTTCTAAGCCTACTTGCTGGTTGTCTGGGCTCAATAACCTCCTTTACCACTAAATATACGCTTTGGAACCTTAGCGTTCGATCTGGGCTGTTTCCCTTTCGACTTTGGACCTTAGCGCCCAAAGTCTGATTCTAGGAGAGTATAACAAGGTATTAGGAGTTTCCTTGGATTTAGTAAGGCTTTGGGCCACCCTTACCCAGCGAGTTGCTCTACCCCCTTGTTATATATATTCTAGACTTTACCTAAATAAATTTCGCAGAAAACCAGCTATCTCCGAGTTCGATTGGCTTTTCACCCCTAGTCACAAATCATTTCCGTCTATTGCCACAGACGTGAATTCGGTCCTCCAAAACGTGTTAGCATTTTTTCAACCTGTTCATGACTAGATCACTCGGTTTCGGGTCAAATAAATGACACTTGTTAAAATAAATGAAATTTATAAAATAAATCTAATTTATTAGCGTTTTTACTACGCCTCCACTTAGTCGCTTAAGCTTGCTTCATTTATTTACTCGTTGACCCATTATACAAAAGGTACCCCATTACTCTGTGTTGTTGTTAAACAGCTTATTTAAATATAAATAAGTTACAAAGCTTTGAGTGCTTGTATACATCCAGTTTCAGTATTTATTTCACTTCTTTTTCACCTTTCCCTCACGGTACTAGTTCACTATCGATCAAGAGTGCGTACTTAGGCTTAGAGGGTGGTCCCCCTATTTTCAAACAAGTTTGTTCTCGTTCTACTCAAACTATATAGTATCTCTAAAAGAATACTATATTATCAATATATATATTGCTTCACAGTTCATGTAAAATAAATGAAATTTATTAAATGAAATTAAAACTTTCTCTGTAAATTTTAATAACATAAATACATGAAATACACAGGGCTTTAACCTTCTATGGCGTGTTATTTCAAATTACTTGGATTTGCTACAACAATATAGATTACATGTTTCACAGAGTTGTGTTTAAAATATTGATTTGGCCTATTCCGCTTTCGCTCACCACTACTAACGGAGTCTCGGTTGATTTTTTTTCCTCTAGTTACTAAGATGTTTCAATTCACTAGGTAAAATTTATAATTGAGTTTCCTCTATGGAGATCTATATCATCTTGTATTACGACAATTGTATATAGCTTTTCGTTTCGCTATACGTCCATTTCACTCTTGTCTAGGCATCCACTAAATGTACATAAATTTCTTTAATAATTTTACTCGTTTTAAATAAGATAGATTATTCTATATCTGTCTATATAGATTATTCCTATATAAGTGTCATTGTATTTATAAGAAAAAATTATTTTTTATTTACTTTAGCTACTAGTAGCTAAAGTAAATAAAAATCATAATTTCATCAATATTAACTAAAGATTTTTGTTGTTTTATAAAAACACACTAAATTTTTAGTTGAAGAAGATGATTTTATACTTGGAATTTCTTCAAAAGTATGGAATGCTGGCGGTGAAGGTAACATCCATTCTAATGTTGGAGATACACCAGGTGTAGTTTCCCAAGGGTTACGTGGGCATACTTCATCACTTGTAAGTGTTTTATATACAACATAAAAGAAGAATAAAACAGCAGCAATTGATAAATAGCTTCCGTAACTCGCTACTGCGTTCCATCCAGCATAAGCATCAGGATAATCAGGAATACGACGAGGCATTCCAGCTAATCCTAAGAAATGCATTGGAAAAAATGTAATATTAACTCCTAAGAACATCATCCAAAAATGGATTTGTCCTAAGTTTCAGGATATTGTAGTCCAGAAATTTTACCAATCCAGTAATAAAAACCTGAAAATAGAGCAAATACGCACCCATCGAAACACTAATGAATGGCTACACGTAATAAGTGTCATGAAACGCACATCTAAGCCAGAGTTTGCTAAAACAACTCCGTTACTCCCCCAACAGTGAATAAGAATAAGAAACCAATAGCGAATAACATAGGTGTACGTAATTCAATACTACCACCCCACATTGTTGCAACCCAACTGAAAATTTTAATACCAGTAGGTACAGCAATAATCATTGTAGCTGCAGTAAAGTAGGCACGAGTGTCAATATCTAAACCTACAACATACATATGATGAGCCCAAACAATAAAACCTAAAATACCAATACTACACATAGCATAAACCATTCCTAAATAACCGAAAATAGGTTTTTTAGAAAAAGTAGATATTACGTGACTAATGATACCAAAACCAGGTATAATTAAAATATATACTTCAGGGTGCTTTGTTTATAATAGCACAATGGACTCTATCTTAATCTTTTATTTCAAATACTTTTATAAAATGTACTAATTTTTCTTTTTTAAGGGGGTCTAAATGATATCCTTTTTCTTTATAAATTAAAAAGCGTTTAAAACTTTTAATTTTAGCTTGTTTATATGGATTTTGAGTTGAATATTTAGAAAAATAATCTAGTACTTGATTACAATGATGCTTGTTTGATAATTGCCAAACCCACCCTTGCCATGAAATATCAAAAAAAATATTACCTTTATATATTCGTTGTATATTGTATAAAATATTTTTTTCTTTTTGTGATACTGAAATTGTACATTGAAAAGTGTTTTTATTAATATAGAGACATCCCTCCCCAGAAAAAAAACCTGAAAACCAAGCATTTTCATATCTTAAAGTCTCAGGAACTTTGTAATGTAAATTATAAGTTTACATATTTTTATAAATTGCGATTGTCTATTTAATGTTCGTATATGCCCTGAAAGCCACTACAAATATAAAGAAGTGTTGTTTTCTATGTAAGCGCCATCGAGCCGCTTGCGCACCTGCACGCAATGAAAACTCCCATGACATTTTTTTTTAATAAAATATAATGTTTGTATTTCTTTTATATGCATAGTGATTTCAATACAACCATAACCTTTTTTTGAAATATAAAACCCCCGTCAGCATCAATTAACCCACCAAGCCATTCGAAAAATTGATTAGTAATCATAAAAGATAGAGATTAAAAGATTCGTTACGTATAGTCTCTGAGGATCCGTAAGTTATAAACTCGCGTTAGGTTTAAACTCGCGTTGTTTTAAACTTACGTTTCCTGCTGATTGAATCAAGCTTTTTAAATTTTCACTGGTTTGGGCAAACCGATAGTCTATATATAGTATCAGTTGCGCTTATAAACCTAGTACTAAAAAGTTTATTATTGTTCCAGCAAATAGTAACGTGTGTTTTTGTAAATTTAATAGTATTCTGGAAAAAACTAATTTAAAGATCACTCTTTAAAATGGCCATCCCTGATTGTTAACCGAAAAACCAGAATAATGTTGGTATAAGATAGGATCTCCACCTCCTGCTGGATCAAAGAAACTAGTATTAAAATTTCTGTCTGTTAACAGCATTGTAATACCCCCTGCAAGAACGGTAAAGATAATAATAGTAACCAAGCTGTAATAAATACGGCCCATACAAATAATGGAAGTCTATGCATAGATAAACCAGGTGCACGCATATTAAATACAGTACAAATAAAGTTAATAGCACCTAAAATACTACTAACACCAGCTAAATGTAAACTGAAAATAGCTAAGTCAACACTACCACCAGAGTGGCTTGCTATACTTGCTAATGGAGGATATCAATAATCATGTACAATAAATTTTATTGTACTAGAAATGTTTTTGTTGACAATCAACACAATATATATAATAATATTGCTCTCATTGTACTCTTAATTTTTCAATTAAGTTCGGACTATTCCTTCAACTTAAAATCAAGTTTATTTTGTAGTAAAAATTAAATGTATAAATAAAATTATAAAAACATTACGTTTTTTTTAATTTTTCATAAAATCTCTAATTTTTTAATTTTTCATAATTCCCTTGTATTAAAATAAGATCTTGACCAATTCTAAATTCTACGATTTTGATTCATATTGTTTTTGATCTATTTTTCAGAAAAAAAGTTATAATATTTTCATTAGCGCGTGAATTGGTATTATCTAATATGTAATATTGTGTTGACTCTATAACGTATTTGGGCAGATATTCCAAAAAAAGATCTAATTCCACATAAAAGATAGGTCTAGTTTTGGGTAATACCAAAACCATGACTATCTATCATTATCTTTATTTTCAAATAAAAATCCTCTGCTTCTAAAACCCTATTAACCAAGGTTTGGATATGATAAGTTTTAAATCACACAAACTACAAGATTGTAAATATATTTAATCTTTTTTAAATTGTGAAGATTTATAGTTTCAAAAATTCTTTCGAGAATAGTACAATTTTGTACCATATAGGTGATACAAAATCTTATCAATTGAGTGCTAATTTGAAAAAAGAGAATTTTTTCGCTTTTTGTTAAAGAATCATTATCATTACGCTTATAGCATTTTTAAAGCGAGTATAAGAAAAAATTTTGAAGTAGAGCGGTAAGTTCAAATATCGGTATAATGTTTTTTAACATTTTTATATCACATAGAAAAGTCCATTTTTTGAAGTTTCTATTGTTATAGAACCACCACCTAAATTTTTTAATATAATGTAAAACTTGTAAATTATAAATAGACAAGCTTATTTTAAATGGAAATTCCAATAACCTTTTGATTATGCCTATATAAAAGCAGCCATCCCATCAGTAAGCCCACTAACCATTGTTAAAAATTTATCATTTTGCATGGTAAAATAAATTAATTATTATAAATATTATGTTAAAAATAAGATTTAGTTATTATACCCAAAATCTTATTTATTTACTAAAAATAAACTCCAATAAACTTTGTTTATTAAATTGTATCACTGTAGTCTCTGATGGGTAATTACCCAGGCGAATTGACCTTATATAAACATTTTTACTTTTTTCTAAAGAAAATGAGTAGTCTATACAAGTATATAAAATATATAACATAGGTGTTTCTCGCATCGAGTGATATTTAACGACAGCTATCCTTTCGTTTTAACCGTCCACCGTCCGCTCCCACTTCACAAGCGAACTTACTAATAATAATAATGATGGTGGTAATAACCAAAATGAAATATTATTTAAACGAGGAAATGCCATATCTGGTGCCCCTATTAAAATAGGAACAAACCAATTACCAAATCCTCCAAGTAATGCTGGCATCAACATAAAGAAAATCATTAAAAATGCGTGTGCTGTAATAATTACATTATATAATTGATGATTTCCGTTTAATATTTGATTACCAGGTTGTGCTAATTCCATACGTATTATTAATGAAAATACTGTTCCTAATACACCAGAAAATGCACCAAATATAAGATATAGAGTACCTATGTCTTTATGATTTGTAGAATATAACCAACGTGTAACCATAAATCTAAAATTCTTATTTTATATAGAACTCGAATTGAACCTACGAGTAAAAGATATATTGTAAATATATAAAATAAACTGCTATCTCATCATACTAAAATAAACAAAATTTATTATTCTATTTCAGAAAAAAGAATGATGCTATAACAAAGGCAGAAACAAAGAATAGTAAATCCTTCAGAATATACCAAAAATATAAATATATCAAAATATTTTTTTTTGTTTCTATATTTTCTTTAGATGTACTAAAAAAAAACACATTTTACATCCACATACATATTCTTATGGCTATTTTATTCATATATGTATAGAAAGTTTAAATAAATTCACTCATTTTCATTAAAAAAGTATATACTATTTCGCCCCACTCTACTCTTAATACCTAAAATAAATTCGATTTATTTGATATCTTGATAAAAAAAGCTCGGAGATCAAGACTATAATTGGTTATATTCACTTTATAAAAAAAGCGGAAAAAGGGATTCGAACCCTCGGCATTTGCCTTGGCAAGGCAACACTCTACCACTGAGCTATTTCCGCGGTATTCTATAACATTCATTGTTATATTATAGATATACACCTAAAATAAATAAAGTTTATTATTTATTTTAAATTTTTTAAGACTCTATATAATTTTTTATATAAATATAGAGTAAATTCACACTAGTATTATTACAAGGAATAGGATAAGTAATTCCAGTTGCATCACTACTAGTATCAGTACAACCAATAATTGGAATTTGTAATCGATTTGCTTCTGATATAAGATTTTGATTATCAGAAGGATTAAATAAAAAAATAATATCAGGTTTGTGTTGTAAAGACACAACTATAGAATTGTCAGAAACAGTACCATATCCTTGAAAACATTTTTTTATTTTTTGATATCTTGTAAAATCTATGTTATTTCTTTCGCAGAAGTCACTACAACGTTGTGAAAATTTAATATAACAATAAATAGATCGAGATATTTGTTTATAATTTGTTAACGTACCACCAATCCATTTATAAAAACAATAAGAAAGGAGTCTAAAAGTTTTAAAAGGTAAATTTTTTTCTATAAATTTCATACTATTGATTGATAATTTATAAAATTCTGGATTAGTATTTACTATTAGTACATTACCCCCATTTTCTAAAATCTTGTTCAATACATAGAATGCTCTTGATAAACATTTTTGCGTTTGTTGAAGATTACAGATAGTAATATCATTACGTATCCCTAAATGATATTGAGACATAGAAGGATGCCATGAATTAGTTTCCGATAAATAGATAGATTTATGACCAAAATGAGTTGCTTTTCTGTAATAATTAGTAGTTTCCTTATCGATACCTATACTCCTTGTTTTGGGACTAGTTTTTATGGTTCTTTTAGTTAATCTAAAATAAAATGAACCGGATTTATTAAGAGGAGTGTAATTTGTGGACCAAACCATCCTATTATAAAAAAAGATTTAAATATTGAATTAGGCATAGGGTTTTGTTGTTTTATAAAAACTACTTGTTGAAATTTTATTCATTTTAGAGCGGGGGTAGGACTTGAACCTACAACCTTCAGATTATGAGCCTGACGAGCTAACCATTTGCTCTTCCCGCTTTTGTTTCTATTTTTGGGTATGATAGGTCTCGAACCTACGACCATCAGGTTAAAAGCCCGGTGCTCTACCAACTGAGCTACACACCCGTTTAAAATAACGTTTTCAACATTAATCAAGGTTGAGGGCAGAATCGAACTGCCATTATAGGATTTGCAATCCCATACATTACCATTATGTTACCCAACCCTTACCTCATATGAGGTGATGTTTATATCTTCTAAATTTATTTAAAACAAATCCAGACTTTAATACCTACTAAACCAAAAGAAGTATTTGCGCTTCTAGAAGCAAAATCTATTTTACAGTCAAACACATGTAAAGATGTTTCACCATATTTAACACATTCTTGAGTAGCACGCTGTGCTTTTTTAGATTTACCCCCAACACGCCCATTACAAGTAATACGTATACCTCTAATAAATGGTTGCATACTTGCTTGTCTTAATATTCTATTTTTGATTCTTGAAAAAGAAACTCGTCGTTCAATAAAATAGACTATTTCATCAGCTACGAAACCAGCACTTTGCCAATTTTGTTTACTATAAAAAGGAAATAATTGTAAATCAATATTATAGTGTGATGATAAAAAATTCTCAATATGAGTTTTATATTTAAACTTTTTTTGAGAAATCATTGATCGAGTGCTATCTAATGCATTATAAATATTAGTTTGTTCCAGACCAAATTTTAAAAATTGTTTGTACAAGTAACGAATTAATTTCATTGGTTTTATAAACTTGTTTATTTTACTTAAGCTTTGAATTTGAGTTGATGAGTCAAGTTTATTATATAATTTTTGATCAGTCTCAAAATGATCTTTTTGTAATGCTGGCATAAAAGATAAAGACATATTTTGCGTCACATGCGTCACACCAATAGTTTTCATTTCATTGGTTTTAGTCAAACCTTTAATTTTATTAGATCCTTTCTTTTGTAGAGAATATTTAAAAATATTTTCACTATTTAACGAATTATACTCTTTATTTTGAAACCCATCAACGAATAAATGATTAGATATATGTTCAAGTCCCGTATTTGTAAGATCGTTGGATTGATATGCAATATCGTTATTATATCCAGATTCTTTTCTTGCACCTACTAGATAATATTGTAATAATAAATTTTTTAAATTACGTTTAGATGTTTTGTTTCTAAATTTGGTGTTTGTTTAGACCAAAATGAGTCTGATACTAAAGAATTTAATAATAATTTAGCACTAATATTTTCTAAAAAATAAAAATTGGGTGCACCCACTTGATGTTCTGGTTTTTTTGCAAGAGTAATAGACCCATTAACAAGATTAGATTCGTGTAAATTATTGTTATTATGAAGTTTTTTACTTATTTCATGAAATACGTGTGGTTTGTTAATTTTAGGAATAGTTTTAAAAAAAAGATTATCATGTAAATTAGTTGCAACTAATTTACTTTTTTATCATTCCCAAACCAACCCAAACCAGATTTTTTTGATTTTAAAGATACAAAAGATTTAGGTAGATTACTCCATGCTTTTGAAAGGTGTTGAAATAATCCTAGATTTTTAGCAAGAGATACACGAGATGCTCTTGGTATACAAAAAAAAGGATATAATTTTATATTTTGTATACCGAAATTTACACTAACGCGTGCTTGTGGAAGCCTAACTAATTTTAAAAATGTATTTAAATAATTAGTTAAAAAAAGTTCTCTAGAAAAACACTTAGCGTAAAAATGATCACTATACCAAGTACTATCAAAATTTCTATTTACATTTTGTAATCTTAAAGAAATTGGATTTGTTTTTTGTCCCATTTTTAATTTATTTTTATTTATTTTTGTTGTTTTTTCTGAGATGATATTGTCCCAGTATTTAAAACTATATTTGAGTTATATATAGATTCAGATTATTTTGCTAAAATAAATTACATTTATTTATAGATGTTACTTGTATGTAAATATATAGATTGTCCTATATAATCTACAAAACAGTTGTTTATTTAAAACGATTTGAATTTTATGAAGTTTTGGTTTAGAAATAAACAAATAGACATAAATTTCATTTATTTACGAATAAAATAACGTATATTCTTTATGAATATCAGTTTTTTAATTTCATACAACCAATCGGATTTATAAAATCATATTAATAAAAAAAATTTATGAATATGATATGAAATTGGACGACATATATAAAAAGTATATAAACTTCTATTATAATCTCTTTTGCATGGTAAATAATAAATAAAGCAAGTGGTTGGATTAATGAATAACACCGAATCAAATGAAATTTATATTTATTTTGTTTTATAAATCCACATAATTATGAAATAGATATATAATTGATTATAAAATAGAAGCTTACGTACTATTTTTTTTGTTTTGTATTAAAGCAGACCAAACATTTTCGATTTTTCTCTCTAGAACATCAGATAATTCGTTTAGTTGCGAATCAGGACTTAAAGTTTCTATAATCGACTATAAACTTCTTGACTTGATGTATTATATACACACTCAATTCCTTTTTTTAAGTCCAAATGATTATACGCTGTTTTTCTATAATGGCTCCACAAAAAAACAGATGTGGTATTGAATTTAGAGCTTTCCAAATAGCGGGTAATTGATTTAAATCATACCAGCTAAAAGCATATTAGGTCCTTGAAAAAGATTTAAAAAATTAATATTTTTTCTATCCAAACCAAGTTAGGAACCCAGCTCTAGATTTATCTAAAGATTTAGAAACGATACAATCATTATTATATAAAAACGGACTATCTGCCAAAAATTTTTGTATAATAGTGTTTTTATATTGAAAAATACGTATATTATTTTTTGTATCCAGACCTAAATCAATTTTTAGATTAGATATTTTTTTTTTTGAGTTTGTTGTATAAATAAAACGTATCGAGAATTTTGTAAAATGCTGGCAGTTTTAGATAACTGTATAAGTTTTTTTTTACTTGCCATAATATATTGAAAATTTTTTATTAATTTATTAGAATTATAATTTTTATGCGATCTATTTATTTGTTTTTTTATTAAATTAAAAAACACGCATAAATTACCGAAAAAAATGCATTCGTTATAATAACAAGTTGAAATAAATGAAATTTATTATATCGTTTTGTTATTTATTATAACCACTTTGGTGTTTAATAGAGATATGGATTTGTACACCAACTACATGTAGATTTTTGCAAATTTCAATAAAAGCATGGAGACTATTTATATTTGCAAAAGAAAGTACCAGTGATCTCTTATATGTTTTAATTTGAAACTGATCTCGAGATTTTTTATGTATATGTGGAGAACGTATTACAGTTATTTTCTTTAATTTAGATGGATAAATATTTCTTTAGAATCCGGTGTTTCCAAAGTATATAAAATTTCATCAAATAAAGAAACCAGTTGATTAATATACAACGGATCAAATGATTTTAATTTTAATTGTACTTGTTGCATAAAAATGATTTTAAACTTTGTTTTTTTTGTTTGTCTAAATTGTATAAATAAATTACAATAAATTTGATTTATTTTACTTTGTACACAAAGCACTTGTTCAAAAAAATAAAAGTACTTATTATATACTGTATGTACCGAAAAAGTACCCATTATAATATAATGCTTTTATTTTTTTGAGCAAGTGCTTTTATTTGTCAGGCCAATAAAATACTTGTACAAGTTAAAATAAATGAAGTTTATTAAAATAAATTCGATTTATTTGTTTGTCTAAATACATATTATTTAGACACATAGAGCAATTGCTATTTTATGTGTGATCAAGTGTAACGGTGCAGGGTACGCCATACAAAAAATCAGAAAAAATAAAGAAATGCTAATGCTAAAGCATTTGTTCGTGGTACGCGAGCAGTACTACACCAAGTTTTAGGAGTACTAAAATACATTATTCTTATTAATCTAAGATAATAAAAACAACTAACTACACTTGTACACACACCTACGACAGCTAATACACCTAATTACTTCCAAGAGCGCAAAAAAATATAGGCTTTACTATAGAATCCAGCTAATGGTGGTATACCAGCCATTGAAAACATAGCAATACTAAAAGTAAATGCTAAGAGAGGGTTAGTTTTAGCTAAAAAAGCTAAATCAGTAATATATTTAATTCTAGGTAGCCCATTATTATGTGTATGACGCATGTTACATAGTAAAATACTAAATACGCAATATTCATAAAAATATATACAATTAAATATATAGATAATGCTTGTATTCCTTCAATACTAGCGCAAGCAAATCCTGCAAGTAAATATCCCACATGGTTAATACTACTAAAAGCCATTAATCGTTTGATTTGACTTTGTGAAAGCGCAGCTAATGCACCTACAAGCATAGAAGCTAAACTAGCAAAAATAACAAGTGTTTGCCAAATTGGAAACAAGTCATAAAAACTTTGTAAAAATACACGAAGAAACACTGCAAATAATGCGATTTTAGGTGTAATTACAAAAAATGCTGTAATAGGCGTAGGGGCTCCTTGATATACATCTGGAGACCACATATGGAAAGGTGCTGCAGCTATTTTAAATAAAAATCCTGCAAGTATAAATACCATTCCTAATGAAACAAGTGCCGATTCTGTTGTTACAGCTTGAATACCATCAAATGGCACAACACCTGCTGCAAAAATTTTAGCACATTCAGAGAATGAAAGTACACCAGTATATCCATATATTAAAGAACAACCAAAAATTAATAAACCTGAAGAAAAAGCCCCAAGTAAAAAATATTTTAGTCCTGCTTCAGTTGCAAATTCTGAATTTCTTTTTAACGCAGCTAACACATAAAAACTTAAACTTTGAAGTTCTATTGCTAAATATAGTGATATAAAATCTGCTGATGAGTTAAAAATAACATACTTGATACAGCAAATAGTATTAATATTAAAGTTTCAAATGCATTGTCTCCTTGTGTTTGGATATATTGTAATGACATTGATATACAGCATGCACTTGATAATAAACATGTAATTTTTACAAATTGAGTGAAATCATCGATAACGAGTGTGTTATAGAGTAACACAGCATTATTTATTGGACTATTATAAATCAATAAAGAAGTATATAACAAGGCCATTATCGCATACCAGCTGATATTATACGATAATAATGGATAATTTAATGATTTTGATGTACTAGTAATTACTCCATAAACTAATAAAAAAATACCAGTAGATACTAAAAATATCTCCGGAAACAGAGCTAGAAAGTCATTTTCAAATAAAAAACTCGAAAAGGATATCTGTTTATGAAAAGATTGTTCTAAATACATATTTTTATAAATGCTTTTATATAATTTATATTTTTATGTTTTTTGTACTGTTTAATAAACAAGCAAAAAACATAAAAAGGACCATATTTATTTACTCAAGTACTATAAGAGTGTAATCCACAATCCATATAGTGAAATAAACAGGTTAAAATAAATGAATTTATTACAATAAATATCATTTATTCCGTTAAGATTTATTACCACCAACGATAACGAATATTTGCACGATTGGTGATAGCTGCAGTATGCAACTCATCGCGTTTTTGTCTAGCTTTTCCTTGTTTGGAATAGGCTTGATATATTTCATCTGCTAGGCATTCTGAAAAATTTTGCGATGAACCTTGCTGTTTTTTTCGTGCTGATTCAATTATCCATCGCATAGCTAGAGTGTCTGCTTTGTGTTGTGATAATATAGCTGGAATTAGAAATGTATTTCCAGCCCTTCGTACTTTTTTTAATTCTACACTAGGTGTTACATTTTCTATCGCTATCGATACTACCTCAAGTAATGAAGACATTTCAATAGAATAGAATCATTATTTAAGGGTATCGTAATTTCTTCAAGAGCTTTTTTATTAAATTCATAAATGTAATTTATTTTACCCTTTTCTAGAACTTCGTTTATTTTCCCTTTACCTATTCTTTGATTATGATTCATGTGGATTTTTCCATTTTAACTGTATCCTTTGGAGTCTGGTCTGAAAATACATTTTTTTTTAATTTTTTATGCTTTAAGATTAACAGACTATCATAAAATAATTGTACAGCTACAGATTTTTTACCATCTATCATTAATAAATTATAAATTTATTACTATTGATTACAGTATTTCTTGTAGTCCCGTATTGTTTTTGACCGTTCATATAATTTATTTATTATATCGTTTATTTTTTAAATAAGACACTAATAATGTTTGTTTTGTCTAAAATAAATTGGATCTATTATATCCATTTTTTTTTAGAGACGAAACAAAACATCATTATGCTTTACTTTTTGGTGTTCCATAGAGTGACCTAGATTGTTTTCTAGAAATAACCCCTTGTAAATCTAATCGACCACGAACTACTTTGTATTTCACTCCAGGTAAGTCTTTTACACGACCACCTCGAATACATACTACGCTATGTTCTTGAAGATTATGGCCTTCACCTGGAATAGAAGCAATAACTACAATTCCATTACATAGACGAATTTTTGCTACTTTTCTTAGTGCTGAATTAGGCTTTTTAGGTGTTCGTGTGTATACACGAAAACATACACCTCTTTTTTGAGGACATCCAGCTAATGCTGGTTTTTTACTTTTAAGTTTTGGAGCTTGTCTAGAGCTTTTTTTTCGTAATAATTGATTGATTGTAGGCATAAAATATTGCTCTATTTTTCGTTTGTTGGGTAAAATAA
>UTEX2341
ataaggcaagaagctttggtatctctattcccagtgagtgggatcgtgggccttgagtgtggttcgcttgtgttgactctttggcagtgtgggagctttatgcatcctagggcggtgatgtcgtcgtatcccacccgtactgttgtccgggataagactctcgtaattaatcgtaagctgcggtggcacctttgctagccacgtctcattgtttttgatcgtacatgggtgcttttatcgcgattgagcacgaaggttcttattcctaagttacgacgtgtcgtgagtaggaattcaatactgagcgttgagcgtttctctatccgtcccccggaaacctctattgtgtgctgttcgttgtgtgaggatcctgctttcttcacgagcttcgtcacccagagcggatcctaccggtttagtcgcctataccctcaaatgacaagctcctggcaaggaggaacgattttccgataggctacgcacgccaattaccatggtgcgccttgtcgatggtcccgcattttagtcccgaccctgttcagagcagaagtaatatcaaatttattttggatatgcttttagaaacaaattcgtgcagcaatgatcataaactcaaagtagagattgggctctcatcCTAAAATTTATTATCAAATTATTTTTTCATGCCTTTTCTTAGAATATCAATATCTAAATGAAAAGGTAAGTATATTCTTTGTGGCGAATATAAAAAAATAATACTATTTGTAATTTTAGAAATTTCTAAATGGATCGGTTTGTTGATTTTTGCTAAATCCGTTTCAATCTTAGACGTATTTGCATACAAAATGGTATCAATTTGTTTTTTTCTATTTTTTTTGTTTTAGTATTAAAATTATTAATAGTTTTTAAAATTAATAATTTTTTTTTTAATCTTAATGCCAATACAACACAATACGATTCTATTTGATTTGATAAAAAAACAAATTTTCAAGGTTAAATAAATGAAATTATTCGGAAATAAAAAATTTTTTTTTGTTTGTTTTGAAAAATATGTATTATTTTTTGTTTCCAAACTTGTACCAAATTTTAGATTAGATTTACTAGTGGATTTCATTGTTTCCATAAAAGAAAAATAATCTAAGCTATTGTCTTTTTTATTTATTTTGGCTGATTTGATGAAAAAAAACCAGTATTATCAATGTAATGACTGTTGTCAATAGCGGTAAATCGAGTATCCAAAAGTTTTCACGTTAGATATGTTAGGATTAAAATTGCTATCGAGCACTATACACTTTTTATTAGACTGTTTAATTTGTAAACTTTGTTTATTATTTTTATTATCCAGTATAATAGAATTTGAACACATTTTCCACAGAATGATACTAGGAGTGCTAATGAATCGTTTAATCTATGTTGTGCACAGTCAAAGTGAATTTGAGTCTTTTCATCAAAAAGAAAAAAATTTGGTTTTTGGATTTTATCATTTTCAGTAGAAAATTGAGTTTTGTTGTATAGAGTATATGGACTTTTTTTAGGTGTATATGAAATCACGTCTCCCGGATTTAGTAGAGTACTAGGAAAACGACAAATCTTAGAATTTACATAAATTTTAGAATGTCTACAAGCTTGTCTTGCTGCTACTATAGTTTTTGCAAAACCACTACGGTATAACGCGACATCTAATCTTTTTTCTATTAATGAAAAGAAATTTTTTGAAAAATACCCAGGCATGATTGATGCTTGAGATAAAATTCTATGTAATTGTTTTAAAGGAATATATCCATAAAACATTTTTAGTTTCTTAACACATAAAAGAATTTCCAAATATTCTCTTGACCTTGAACCTGTTGATTTATTTACATGTTTATTACACTCAAAAAGAAAATCTTGTATTGGAAATAATAAATTTATATTCTTTTTTAAATAGATTCTTGTTAATGTAGAAAAAACTACTTGTTGAGTTTTTTTTTCTACATTCAAATTTCCAAACCTAGAAAATCGTTTTGAATTTTTTTTCTGTATCATTTTTATTTCCGAATAATTTTCATTTATTTTACTTGGTACACCTTGAAAATTATTATACAACGGATTATCATTGTATGCAAATGATAAACATTTTTTATACATTTCTGCAGCATGAACATTTTCATTATATATACTAACAGGTGTGAAATTTGGCCTAATAGATTAGAATTATTTTGAGATTTTAGAGAAATTTTCATAATTTTATTGTTTTATGTACTATATGCATCTAAAATAACAGAATAAATGAATTTATTCCGTTATTTTAAGTTGTACCAAGTATTTTAACTCGATAATTTATAATTTACCTCATACTTTCATGCCCCATCGAAAGGTTTGGAAGGCACTACTTCATGCTTTAGCGGAAGGCATTACTTCATGCTTTAGCGGAAGGGGGATTCGAACCCTCGGCTTATGGGATATGATTCCATCGTTCTAGCCACTGAACTATTCCGCCCTCATTATACCTACATTTCGTTTTATATCGAGAATAAATTCGATTGGTTGTAAGAAGTTTCAATTGAATTTGTTTTACACGAGTATAGAATAAAAGTATTTTATTGTATAGTCTCACTACTGAAAAATCTATATATATAACAACATAACAATGCTACGTTGTTATATATATAGATTTTGTTTGGAGAAAATCATATAAGATTATAGTTTCTCCAAACAAGAAAATAATTAAAATACGAAAAGGATTAAGAATGCCATCATTAAAGCGAATAATGCAATCGCTTCAGTTAACGCGAAACCTAAAATAGCATAACCAAATAGTTGTTTAGTTAAGCTTGGGTTACGAGCTACTGAATTAATTAATGATCCAAATACAATACCAATACCAGCGCCGGCACCAGCAAGTGCGATTGTCGCACAACCTGCTCCGATTAATTTTGCTCCGTCTAACATATAATTTTTGTATATATTGCCTATGTTTTAGATAGCTTTACATAATAAAGTTATGTAAAAATTGTATAATAAAATAAAATTGATTATACTATTTATTGAGAATTTTTAAATATTTAAAAATCCAAAAGAATTTTTCTTTGATTGTAGCTAGATATATTAAAGAATTATAAGGATATTTATTTTAGTATAATATCTTATTGTCCAAGCTTATAATTCAGTTATTTGAATAATAAATTATATGGTGTGTACTTATTTATTATTCAATAATACGGCAAATACACACCATAAAATGAAAAGATTAAAAATAACTAACTCTAATTTTATCAACTAAATTTTAGGTTTTTGTAGTCTAAAAATACTTCGTTTTGACTATATTTATTTTACTTGGTTTACTTCGTACACTTGGTACAACTAATGTAATCTATTCTGAATTTATTTAATAGTTTTTAGTGCGTAATTTGCGAACAAATTTTTGTATTTTTTGCAACCTTTCGAAATCACCTTTATATTTTTGATAAGAGCGGACCCATATTTGAAATTCTACGCTTTTTAAACTTTTTATTGCATATCTATAACTATTGTCGGGAGCAGTGAAATAATAATAATTTGTTCAATAGATGAAGAAGCTCCAGTAGTTAAGTTATAATAAATTTTTTTATTAATCGCTATTTTAGCCTTAATACCAAACATTTTACGAAATGCTTCTAACAAATGAAGATCTTCTTTCGTGTAAGGTTAAAAAAGTGTATTATACTTTTTTTGTACTAGTGCCTATGGCTTTAAAAACAAAACTTCCATGAGCTTCATAAATCCAGATAACCAGGGCTTGCTAATTATCAAGTGAGGATCACTATGATATCGGGTTTCGCCTTTTAAAACCTTAGCTTAAAATCTTCTTGATTTAAATAGTACATCCAAACATGAGATTTATAATTATCAGGTAATTCTCCCCCAAATAGCTGTTATTCGTCTATCCTTTTCTGCACTGATAGTGATGGATTGTCATAAATTAATAGACACCTTCTAAATCTATCATATCTGTGTTGTTTTACAGTCAATAAAGAAAATTCATCAAAAATAGGTAAAATGAATTTATTAAATCTTCTCTATTTGATACATAAAAACTGATTATATTATCATGTGGTTTTGAAATTGTACCAACACTAATTGCTTTTGTATATAATGCAACACTTGACTATTTGGATGGAAATAGATAATTTAAATGTAAATTTTCTGTTTAGAGGATACTTTGGATCAGCTTTATGAACTGTAAAAGTACCATCACCTCAGTAAAGCCCACTAACCATTGTTTAAAATATTGTTTTTCTGATAACATACTACTAAAATTATAGATTTCACTTATATAAAATAAATTTTATTTATTATTATGTTATAATTATTTCCAAACCTGTACAAAACAAGTACAGCATATTATAATAAATTATGTTTATTTTAATAGCAAATTTGATTGAGTTTGGTTTGGAAATAAATAAATAGAGCATATTTATTATGATTTAAAGATTAGAATCAATTTATATTAAGCTAACCAGTCAAAACATAATAAGACACCTGCAACATAAATTACCCAAGCTAGCGATAGGGGTAAGAGTACTTTCCAACCTAAACGCATTAATTGGTCATAACGATATCTTGGGAAAGCGGCACGTACCCAAATAAAAGCAAATAGGAAGAACACTACTTTTAAACTAAACCAAAATATACCAGGAATCCAGTAAAATATTGCAAAATCAAAAGGAGGTAACCAACCACCTAAAAAAAATATACAACATAAACTACTCATTACAATCATATTAGCATATTCTCCTAAGAAAAATAAGGCAAACCCCATAGCAGAATATTCAACGTTATACCCAGCAACAAGCTCCGCTTCTGCCTCGGGCAATCAAAGGAGCCCTGTTGGTTTCAGCTAAACAAGAGATAAAGAACATCACTAATAGTGGAAATAAGGGTATACAATACCATATTTGTGTTTGAGCTAATACAACTTCTGTTAAATTTAGAGACCCAGCACAAATACATACAGTGATTAAAATTAATCCAATTGAAACTTCGTATGATACCATTTGTGCAGCAGATCTACAACTCCCTAAAAAGGCATATTTTGAGTTACTAGACCATCCAGCTGTAATAATACCATAGACTCCTAATGATGAAATAGCAAAAACATAAAGTAATCCTACATGTATGTCAGCTAATACTATACCTTCACCAAATGGAATCGAAGCCCATGCTACTTGACTTAATAAAAAAGTTAATACGGGAGCAAAAAGAAAAATTACTAAATTTGCACTACTTGGAAGTACAGGTTCTTTTACTATTAACTTTAAGCCATCTGCAATAGGTTGAAATATACCATAAATACCAACAACATTAGGACCTTTTCGCGTTGCATTGAAGCTAATACTTTTCTTTCAGCTAATACTAAAAAAGCAATACTTAAGATTAAAGGTACAGTTAAGGCTAGAATTTTCAATACTATACTAAATATTAAAATATTCATAATTTTTCTATTTTATTAATGGTTGTATTTATATATTTATATAAGATAAACTTATTATCCTAAATAAATATATAATGGATAAATAAATTATAGCTCTATAATTTTATTTATTGCTTGTTTTTTTTATCTATCTTAAAATAACTAAATTTCTTTTATTTTAATAGATAACAAGATTTGGAAGTAATATTTATTTCGATATAATAAGTAAAATAAGAATTTTATTATTGTCGACTCGTTAAAAAAAGAATCAACAATAATAAAATTCTTAATCAATATAGCTTGGTCTATATGTCTCCACCAGAATTGTGAATAAAATAAATAATTATTTATTTTAATTTCATACAACCAAGTAAAGACGATAATTAATTACAGTTATTCGTTATCGTGCTGTAATAAATCTATCAGTGAATCCATCAAAGAAAGTTTTTAAAGTATTTAATAATTCGTCAGATAAAGCTTTTTTATCTTTGATAGTACTTAAAATAGCAGGATCAATTTCTTTTAATAAAGTTTGTTCAAATTTTTCAATATCTGAAATATTTAATTTATCTAAATACCCTTTAGTTGCAGCGTATAAAACAACAACTTGTTTTTCAATAGGCATTGGTGAATATTGACCTTGTTTTAAAACTTCAGTTAATCGTGCTCCACGGTTTAATAAATATTGAGTAGAAGCATCTAAATCACTACCAAATTGTGCGAAAGCAGCAACTTCACGATATTGAGCAAGTTCTAATTTCATAGTACCAGCTACTTGTTTCATAGCTTTTACTTGAGCTGCAGAACCTACACGACTAACAGATAAACCTACGTTGATAGCAGGACGTATACCTTTATAAAATAACTCAGTTTCTAAGAAGATTTGACCATCAGTAATAGAAATAACGTTAGTAGGAATATAAGCAGAAACGTCTCCAGCTTGTGTTTCAATAACTGGAAGTGCTGTTAATGAGCCACCACCTACAGAACTAGACATTTTAGCTGCTCTTTCAAGTAATCTTGAATGTAAATAGAAAACATCTCCAGGGAATGCTTCACGGCCAGGAGGTCTACGTAATAATAATGACATTTGACGGTAAGCTACAGATTGTTTACTTAAGTCATCATAAATTATTAATGCGTGCATTCCATTATCACGGAAGTATTCACCCATAGCACAACCTGAATATGGTGCTAAATATTGTAATGGTGCAGGGTCACTTGCAGTAGCCGCTACAATTACAGTATATTCTAATGCTCCTGCATCTTCTAATGTTTTTACAATTTGTGCTACAGTTGATCTTTTTTGCCCAATTGCAACATATACACAGTATAATTTAGCTGATTCGTCTTTTGATACGTTTACGAATTTTTGATTAATGATAGCATCTAATGCAATAGCTGTTTTACCAGTTTGTCTATCACCAATAATTAATTCACGTTGTCCACGACCAATTGGTACAAGACTATCAACTGCTTTTAAACCTGTTTGCATAGGTTGGTTTACTGACTCACGAACAATAATACCAGGAGCTTTTAATTCTGCACGAACACGAGTTACATCTTTTAACGGACCTTTTCCATCAATAGGGTTACCTAAACCATCTAATACCGCCTAATACACCTTTACCTGATGGTACGTCAACAATGGTACCTGTACGTTTTACTAAATCTCCTTCGCTAATAGTACTGTCACTACCGAATAATACAACACCTACGTTGTCATTTTCTAAGTTTAGAGCCATACCTTTAACACCACTTGCAAATTCTACCATTTCACCTGCTTGGATTTTTTTTAAACCATAAATACGAGCAATACCATCACCAACTGATAATACTCGACCTACCTCGTCTACATTAATTTTTGAATATGTATTTGAAATTTTTTGTTCTAGTAATACTGATATTTCACTTAAAGATAATGCCATAAATTTGGAAATCTTATGTACTCTTTTTTCTTATAACATTTACATATGTAACGCTTTATCTATTATTGATATGACGTTTTTTACTATAATACTCTCGTTAATATATTAACAGACAAAAAACAATAACAACACCATAATAAATTTTACCAATAATATCATACATACGATAGGTCAAAACAAACTACATTTATTTTGACCAGATACAAACTTCATTTATGTTGCAGGAAAATAGCTAAATAAATATTATTTATTAGTTTACCTGGAATCAGGAGAAAAGGGACTCGAACCCTTAACCTTTGGTTTTGGAGACCATTATTCTACCATTGCAACTATTCTCCTAAGATACCAAGTAAAACTTGACAAATAAAATTTATATCTAATGTTACAATCAATTTATTAAGAATTATAGATATTGAAGTTTTCTTCATTTAGCCAACTATCGGACTCGAACCGATAACCTTCGGTTTACAAAACCGATACTCTACCAATTGAGTTAAGTAGGCTTGGTTGTACAAGTAATTTCATACAACCAAGTTTATTAAAACCTTATAAATAAAAGCAGTTTAAAAACTGGAATACGTGCTTGGAAAGGGTCGAACTCTCAACCTTCAAATCCGTAGTTTGACGCTCTATCCAATTGAGCTACAAGCACTAGTAAATCGAATTTATTTAAATGAATTTATTTTAACCTATGCTTTTTTAGCCTATTATAATAGGCTAAAAAAGCATAATTTAAAAGTTTAGTAATTTTTAATAAAAAATAGAGTCCAAATAATAGAGTAGAGAGATGAAACCAACCGGGTCTATTGGACTCTAACCTTTCATTAAATTAATAAATTCTACTGCAATGGTTCCACGAATACGATAATAACTACAAGTAATGCTAATCCTATCGCGGATTCAGCTGCAGCAACTGTTAATATCAATAGCGCAAAAAGTTGACCTATACAATCATCAATATAGACAGAGAATAATAAAAAATTTAAATTCACTGCTAATAACATTAGCTCAATTGACATCAACATTACAATAATATTTTTTCTATTTAAAAAAATGCCCCAAATTCCTAATAGAAATAATATCATGGAAACTGTAAGATATTTAGATAAATCCATAGTATTTATTTATGTGTTTTTCTTTTTTTATAGTCTAGAAACAAATATAATTATATTTGTTTTATTTTATACTTTTATATCTATATTTATATACTGAAATAACGTTTTTCTAAAGGTTATTTTAGCTACTTTTCTGATAGTTTTAGCAAAATCTCTTGTATTTTGTAAAAAAACTTGTTGTCTTTTAATACGAATACCTTTTTGCATTGTTAAAACAATAGCTCCAATCATAGCAACTAGTAATATAAGACTAGCTACTAAAAAAAAGTAAAAGTAGTAAGTATATAATAGACTACCTAGAGCATCTATTGTATGAGATGTAGATAAAAACATTCGCCAATCTATAAAAGATAATTGATTGTAGTTGGCTAGTAATTCAGTATTTTCAATATTATATGATAGTAATGGAATCAAATCATTATCGATAAGTATACAAATTTCAAATAAAAATAGTACCGCCAATACACCACCAACTGGAAGATAACGTAATCTTTTTTCGCTGATCTCAGAAATTCTTATATTTAACATCATAACTACAAATAAGAATAATACTGCTATAGCCCCTACATACACAACTAAAAATAATAGTGCAAAAAAGTCTAATCCCAATAATACTAATAAACCTGCAGCATTAAAAAATACTAGAATTAAAATAATACAGAGTGTACAGGATTTCGGGCTTGAATAACTAGTGCACCTGATACTAATGTTAAACTGGAAAATATATAAAATAAAAAATCCATAGATTTATATTTTGATTTTTGCTTTGTAAAATAAATGAAAGTTATTTAAATAAAAAAAGAAAATAACTTGTTTATTATGTTTTGATTATGTATTATATATGTACAAAAATGTTAATTCATAGATATATACGTACATAATTCTTGTTTAAAATAAATGATATATTGATCAATATCTCAAGGTCTATAGATTCGACAATACCTAACATCACTTTATTATATTTTAAAATTCTTTGTTACAAGTTATGAAACCAAGTAAATTTTATTTAAAAAAACGCAATACAAAGCCAATCCATAAAGAAAATTCAAAAAGAAAACTGGTTACTAATAAGCAACAAAATTGACTCAATATTTCTGGGGGAGATAGAATGATGAAATACAAATGATACAAAAAAATACAATTTTTCTATATCTACAAAGACTAAAACAGTCAAAATAAGATAAATAAAATAAAGCTATAAATATTACTGGTATTTGAAAAAATAGACAAGTAAAAAATAAATTTGTATACTTGAACTTACTGTTGATTCCACACGAGGAGACATTTCTATTATTTTAAATGAATCCGTTTTATTAAAATAAAACAATAAATCCGTTTTTTCCGAATTTTGGAGATAAATATCATTTATTTTACCTTGATTGTTATCTGTATAGTTGATATAGATTTGAAAACTTGAAAATAACTCACAAATTTGTGGAAATATATAAAAATATATCAAGTATGTTTCGATGCAAACAATAGTCGAAAACAAAGCAAAAAAGTTGTTATTTCTTTTCTTTCAAAATTATAACGGCTTGGTACAAAAAACTCCAATATTGATAATATAATTAAATATACAGACCCTAGAGAAACATAAATACATAATTTGTAAGTAGTCGATAATGCTTCTGTAATATCAGTTGATTGTAATATTTGATTAATTGTAGAAAAGGTCAGATATAAGATACATCAGCTCAAGTTGATAATAGTAGCAAGTAATTAATGTACAAATTAAAGAATAAAATATATAAAATATACGATAACGTATTTCATTGTAATGAAATAGCATTCTAGAAGAATTCATTTTTAAATTTTGTTGTGTGAAGTTATTAAGAAATAAACTTATATAATTATTTTACTTGGTTGTATGAAATTAAAATAAATAAAATTTATTAAAAGCGACTTAAATAATTTTTTTCATAAAGTTCTTGTCGATTATATGGAGAGCTCTCCTTAGTTTAAGCATGAATACTTTATTTCTTTGTTAGTTATAGAATATCGAGATTGATTCTAATAAGTAGTTAGTTTTTTGTAAAGTGGATGATATTTATTCTTTGTCTTCTTTCTTTATTGATTACTATAGTAACTAGATTGACTATTTCTCAGATTGACTATTTCTCAATTGACTTTCAATTGACTTTCAATTGACTATTATTGACTTAACTAATGACTAAACAAGCGGATTGATTAAATGAAGATAAAAATATTCACTTTAAATTTGCAATATTATTTATTTTAACTTGAATTTATAATATTTTTTTATTCTACATAATCGACATTATATTAATGATCTAATAAATTATTAAAATATAATCTATTTTGTGTATGAAACAAATATTAAACTGTTTAATGCCCTCAGAAGCTATATTTATAGTTTTTGAATTATGTCAATACCTTCTTTAACCAATATTTACCCAATTAACATTTCTTGAATTGTTGTATTTCTTTAACTTGCATATCAACAACAGTTTTCAATGTTTTACAAGATGTGTGTATATTTTATTAGCTTCTGGACAAAGAAAATCGTTATAAAAAGCTAAATAACTTAAAAACTAATATAATAAGTAAATAATTAATTTTATTATTATTAGTAAGTAATTTAGTAATACTAAATACTATTCTAATTGACTAAATTTTATTATTATTTTTATATTTATATTTTAAATAACAAATAATATTTAGTCATCTGAAATAGTGTAAATATATAGCTGTTTTAAAATAAACATGTAAATAAAAGTATATATATTTATAATATCACCCTAAAATATGTTTATTTGGCTTATAGAATGCAATTAATATACTGTAATGATTTTAATATATTTTTATCTATTTAAATTCTATATAAAAGCCATTGCTATAATTTATCAGGAAAAAAAGTAGCTTTATTTGCTGTGAGCGCTATTTTTATATTTTGTACTAAAAAACAGTCTCATTAGTTAAGGCTCATAATATTATCATTTTCCCTCCACCAACATTATCGTCCATGTATAGATCAATTTGCGCATTAAAATAACGAAATAAATTTGGTTTATTTTATTCGGAGATACATATAATATGTATTATTTGTTCTCTTTAAAAGAAAAGGTGTATGATTAATATATAAAGTTCTTGTCGATCATATAGACAAGAGTTTTATATACATAGAGTAAAAAAACGGAACACTTTATTTTTTGGGGTGTAGCCAAGTGGTAAGGCATTGGACTTTGACTTCAACATGCAAAGGTTCGAATCCTTTCTCCCCAGTTTAAAATAAATTTCATTTATTCATTTATTTGTTTATCTAGTAAATAAAAACTGCAATCTCTATTATTGACTTTAATAAATTCGATTTATTTTATTGGTTTATTCTCAACGAAGTAACTTCTCAACGAAGTATTTTAGGTCGAAAAATGTCAATAATCAAAAAAATAAAGACAAAAAAACAAAAATGTACGAATATTTAGGAATACTTATTTATTTTTTTATTGCACTAGCATTATCACTATTATTATTAGGATTACCTTTTGTAGTTTCTACAAGAAAAGCGGATCCTGAAAAAATCTCAGCATATGAATGTGGTTTTGATCCTTTTGACGATGCTCGAGGCCGATTCGATATTCAATTTTATCTGGTAGCAATTCTATTTATTATTTTTGATCTTGAAGTAGCATTCTATTTCCTTGGGCTTTAACTCTAAATAAAATAGGTTTTTTTGGGTTTTGGTCTATGATGCTATTCTTATTAATATTAACTATAGGTTTTGTTTACGAATGGCGCAAAGGAGCTCTTGATTGGAGCTAAAACTTATATTATTTTTTTGCCTAAGGTTTTAAAAGGCTATTACCGACAAAAAAATAAAAAAAGAAAGGTCAAATAAACTTTGTTTATTAAAATAGTATAAAATTAAGATTGTAATTTTATATTTTAATTATAAAAAATATATATATAAATATATTTATACAAAAAAAGAGTCTATCTTTAATTTTTGTATATTCAATAAAATAACACATATGATTTCTACACCTTTAGAACAATTTACAATATCAAGTATAATACCTTTACATATTGGTAAATATTACTTTTCTTTTACAAATTCATCTCTATATTTATTTTTAGCTATTGGTACAGCTGGTTTATTATTTCATTTTGTAACTCAAAATGGAGGGTTTTTAGTACCAAGCCGTTGGCAATCACTAGTAGAAATGATTTATGAGTTTGTTAGAAGTCTAATACAAGAACAAATCGGTGCAAAAGGAAGAAAATACTTTCCAATAGTATTTACCCTATTTGTATTTCTATTATTTACGAATTTAATAGGTATGATTCCGTATAGTTTTACAGCTACATCTCATTTAGCTGTAACTTTTGGATTATCACTTTCACTCTTTATTGCAATCACTATTATTGGTTTCCAAATACATGGCCTACACTTTTTTAGTTTTCTTTTACCAAAAGGCGCACCTTTAATATTAGCACCATTATTAGTAGTTTTAGAGTTAGTATCTTATTGCTTCCGAGCTATTAGTTTGGGTGTTCGTCTTTTTGCTAATATGATGGCTGGACATACTTTAGTAAAAATTTTAAGTGGGTTTGCATGGACTATGCTTTCTGTAGGTGGTGCTCTATCAGTAGCATCAGTTTTACCTTTTGCTGTAGTTTTTGCTCTTACAGGACTTGAAATTGGAGTTGCTTGTTTACAAGCATATGTATTTACAATCCTTATTTGTATCTACTTAAACGATGCTATTAATTTACACTAATATTGGTAAAAATATTATTTTACCAAATGGGGTTTTCTTAATTTATAAGCTCAATAACTAACGAGTATTGGTAAAAATAATAAAAGTACAAAGTCTATTTATTTGAAAATTTTCAAATAAATAGACTTTTACTTTTATTATAGCAACAATAAATTCGATTTATTTTACTTCTTCGTGGTACGAAGTTACTCGTGTACGAAGTACAAGTAGAAATAAAATATTTTAACTTTTAACCACATTCTATTTTAAATATGTCTTCAATAGCTCAGGGGTAGAGCAGATGGCTGTTAACCATCGGGCCGTTGGTTCAAATCCAACTTGGGGAGGCTAAAAACCTGCTTGATAAATTTGAGAGTTTTTTTATAATAAATATAATTTATTATAGCTGTATTATTTTTATATGAGCTTATAGTTCAATTGGTAGAACACGTTGCTCATAACAACGCAGTTGTAGGTTCGAGTCCTGCTTGGCTCATTAATTTATAAAATTATAGAACTTTTTTAAAGAACAAAGTCCTTTATAAGACAAGACTCTATATTAAGCTTGATTGTTAATAAATTTCATTTATTAATACCAGGATTATAAACATCGTTGTACTTTGTTTATAAAAAAATAAAAAAATTTCATGAAAAGACTATCAATTATAAAACAACCAATATTATCAATATTAAATGATCATATTGTAGATTATCCATCACCAAGTAACCTTAATTATTTTTGGAGTTTTGGTAGTATTGCAGGAATTTGTTTAGTAGTTCAAATAGCTACTGGTATTTTTTTAGCAATGCACTATACACCACACGTTGACTTGGCATTTATGAGCGTAGAACATATTATGAGAGACGTTGAAGGTGGATGGTTACTTAGATATATGCATGCAAATGGAGCAAGTATGTTTTTCATTGTAGTATATATCCATATGTTTCGTGGTTTATATTATGGAAGCTATACAAGTCCTCGTGAATTATTATGGATTGTAGGTGTTGCCATTTTATTATTAATGATTATTACAGCTTTTATCGGTTATGTATTGCCATGGGGTCAAATGAGCTTTTGGGGTGCTACTGTAATTACAAGTTTAGCTAGTGCTATTCCGTAGTTGGAAATTCTATAGTAACTTGGCTTTGGGGAGGATTCTCTGTAGATAATGCAACTCTAAATAGATTCTTTAGTTTACATTATTTATTACCATTTGTTATTGCAGGATTAACAATTGTACATCTTGCAGCATTACACCAATATGGATCAAATAATCCTTTAGGTACAAATTCAGCTGTAGACAAGCTTGGATTATATCCTTATTTTTACGTAAAAGACTTAGTTGCTTGGGTAGCTTTTGCTTTATTTTTTTCTGTGTTTGTTTATTTTTTCCCTAATTTATTAGGACATCCAGATAATTATATCCCTGCAAATCCTATGAGTACTCCTGCACACATTGTGCCTGAATGGTATTTCTTATGGGTATATGCTATTCTTCGTAGTATTCCAAACAAATTAGCTGGTGTTGCAGCCATTGCTCTAGTATTTGTTTCTTTATTTTCATTACCTTTCTTAAATACGTCACCTATACGTAGTAACAATTTCAGACCAATACATAGAAAATTATTCTGGTGTATTTTAGCTGATTGTTTCTTATTAAGTTGGATAGGTCAAAAACCTGTTGAAGATCCTTATATTATTATTGGACAACTTGCTTCAGTATTTTTCTTTTTTTATTTTTTAGTGCTGTACCGTTAACAGGAAAAATTGAACACTATTTAATTAAATATAAGTCTTAATTTATATTTTATTGTTGGTTGTACTTGGTGTACAAGTAAAATAAATCTGATTTATTTAATAAATAAGGTATTTTAAATTGCTGCTTTTGCTAATAAAAATATAGTAAAAAGCAGCAATTAGCTATTATTTCGATTCGATATTGTTGTATAAATTTCATTTATTTTCATTCGTTTTAATTTAGTTTAAATGAGGTAAATCTCATTATGAGGACGTAGCTCAGTTGGTTAGAGTATTGGCTTGTCACGCCAAGGGTCGCGGGTTCGACTCCCGTCGTCCTCGTATATATTAATTGCTTTCTATTTTCAATTCGATTTTTTTACTTCCGTACAACGAAGTAAGGTAATGATATATTTTTGTAAATGTTTAGGTAGCTCAGGGGTAGAGCGGAGGACTGAAAATCCTTGTGTCGGTGGTTCAAATCCACCTCTAGACAATTGATAGAGTTGGACAAAAATTTAATAAATTAAATAAATAACGTATATTCTTTATGAATATCAGTTATTTTAACTGGGGATAAGTGACTGAGTGGCTGAAAGTACCGGTCTTGAAAACCGGCGTATTCGAAAGAGTATCGGGGGTTCGAATCCTCCCTTATCCGATCAACATATAGGCATAGTAAATCCGATTTATTAAAAATAACTATTGTGGGTAATTAGCTCAATGGTAGAGCACCTCGCTTACAACGAGACGGTTATTGGTTCGAGTCCGTTATTACCCAAAACCTTTTTTATACGAAGAGCGGGCGTGGTGGAATGGTAGACACACTAGATTTAGGTTCTAGCGATTTAGAGTCTTGCGGGTTCAAGCCCTGCCGCCCGTACTAAGTTTTTAGTGTTGGTTGTACTTGTTACACTTGGTTGTATGAAATTAAAATCAATATAATTTATTAAACTTACTAGGTTGTTAAAATAAATTGTTCTTAATGGAAGAATGGCTGAGTGGCTTAAGGCACTGGTTTGCTAAATCAGCGTATGTTTTATGATGTACCATGGGTTCAAATCCCATTTCTTCCGAATAACTTTCCAAACTTTTTTGGGGATGTAGTTCAGTTGGTAGAACGCATGCTTTGCACGCATGAAGTCATCGGTTCGACTCCGTTCATCTCCAAATTTAAACCAAGTAGAATAAATATTTATTCAGTCGTGTTTTGGCAAATTTTTGATCTGGAATAAATTTTGTTTGTTTTATAAAAATAACTAAATAAATTTTGTTTATTTCAAAGAGATTATGTCAAAAATACAATACAACACGCTATTATTTAAAGACATAATTATGGTTTATAACTTTCATTTATTTTACTCGTTATTTTAATTATAAATTGAAAAATAAATATCGTTTTATAGACAAAAATCAAAAAACCTCTATTAATTTATATGAGCAATAATTTCGAAAAATCTATACTATTAATGGTACCTCAGTGGATTCAATATCATGTCTCTCATAGAAATGAAACGACTTTTTATGTATACCCTGAATATTTAAAACCATTTCTTTATTTTTTACGCGATCATATGTCAACTCAATATAAAGTATGTGTAGATATCACTGCAGCTGACTATCCTTCTCGAGCATCTCGTTTTGAATGTGTCTACAACTTGTTAAGTGTAGAATATAACAGTAGAATACGCATTAAAACTTGTGTTGATGAATATACTACTCTAGAGTCAGCTACTCCGTATATTCTAGCGCAGCTTGGTGGGAACGTGAAGTTTGGGATATGTTTGGTGTATTTTTTCACAACCATCCTGATTTACGACGCATATTAACTGATTATGGATTTCAAGGACACCCTCTTCGTAAAGATTTTCCTTTAAGTGGTTATGTTGAAGTTCGTTATGAGATTCAGAAAAACGAGTATGTATTGAATCTATAGAATGTACTCAAGAATTTAGTATTTCGATTTTGATAGTCCTTGGGAACAAGTGGAAAAAACTTCTATAATGAAATAATTTACTCAAGTAAAATAAATAAATTGTTATGTATCGAGTATTGTTTTAATAAAACAATACTCGATACATAAATATTTTTTAATAAATTTATTTATTTTACCCAACATTATATAGAATAATTAAATAAACCAAGTTTATTATGCAAAATTATAACAAAAAAAATAATAATAATTTATTATTAAATCATACTGAAACAACAGCAGCTTTCAAACTAAATGATAATAGTGGACTTTTTTACTCGTTATATACAGATACAAATTTACAACGATATTATCAAGACATTATATGCCACGATCTTTGTCTAAAACAAAATTATAAAAATATAATGGAATGTTCATCTTTAGATCAAATTGTATGTAATACTAGTTCTAAACACTATGTAGGAGAAAAAGAGTCTATCTTACCTGCCTGTTCTGCTCTTGAAATGATTACAGGTCAAAAACCAAAATACACTTGTGCAAAAAAATCAATATCTAGTTTTAAACTTAGACAAAATCAAATATTAGGTTGTAAAGCTAGTTTGCGAGGTGAAACAATGTATAGATTTTTAGAAAAATATATATCTATTGTTTCTACACGTGTGAAAGACTGGTCAAGTTTAGAATAAAAATAAAAAATCTGTCAATTTAGAGCCGAAAAAGGGTCACGGAGCTGCTTATAAAAGAACATATAATCGAGACTTTGTAGTACTAAATTCTAACTATTTTCCTGAATTACAGCAATATGATGAATTATTTCAAAATGTTACTGGCATACAAATATCATTATCTACAACTTCTTTTTTTAAAAAAGATGGTACACTTTTATATAGTGCTTTCCAAATACCTACGTAAAACTGTACAAAATATACAAAAAAATCATGAAAAACAAATCTCTTATAGATACCGTAATAAAAATACCAGAAAATATAAGTTTGGAAAAGAATATCAGTAGTTCAGTCTATACTATAACAGGTCCATTAGGTTCGTCAACACTCGATCTGAAAAAATTAGATCGATTTGGATCAGCTTGTATAAATATAGATACTAAAATAAACAAGTAATTGTACGTTCTTTCATCCATCATATAATGGATTATATAAACAACTCATTGAAAATAAATTTATTGGTGTTTCTAGAGGTTTTTGTATCTATCTTGATATTGTTGGAGTTGGTTATCGTGCATCTTTAATTTCTTCTGAAAGTGTAGTTGGTGTACAAATAAAATAAATAATTTATCGACTCCGTACAACCTTCGAAAGAGAAACAGATCAAGGCTCTCCAATTAAAGATACAATTGTGTTGAAATTAGGACATAGCCATGATATACATTATAAAGTTCCTAGTGGGGTACGTGTGTTTTTACAAAGTCCTTCAGAAATATGTTTATTTGGTGTGGACCTAAATCAAGTTTCACAAGTAGCTCATTCTATACGTAACACTCGACCACCTAGTATATATAAAGGTAAGGGTATTCGCTTATCTAATGAAAATATAACGACACGAACAGGAAAACGTAAATAATAGAACGTATATTTTCATGATAGTAATTGATATAAAATATACGTCAGTATTTAAGTTTTTCTATTTAAATATAAAATATAGAAAAATATTTATGGTATACATACAAAATACGCATTTAAATGATAAAAAACCAATTTATCAAGCATGCACACAAATTTATGGATTAGGGCATCATCATTGTTTACAAATTTGTGATGTATTAGGTGTTAGTCCAGAAACTCGATTAGGCATGTTATCAGCAGGTCAGCATTCTTTATTAGCACAAATTATAACTCAAAACTATGATACAGGTAGTGATGTTAGACGATTTACAAGACAAAACATACAACGATTAGTAAATATACATAGTTTTAGAGGATATAGACATATTCAAGGTTTACCTGTTAGAGGCCAAAGAACACATGGAAATGCACGCACAGTACGAAAATTGAAAAATAATATTAAATTCTAATCATTACTCAATAACTCTAATTTTCGTAAAACTAATTTGAAATAAATGAATAAATCTCAGTTAAAATAAATTTTAGGATTTTACGAATGGTATTCCTAAAAATACCATAACAATGGACTCTAATCAAATAAAATATACCAATTTTTATGCTTGTAAAAAAAACTCAAATCTCTAGAAAATTTATCGAAAAAAAAAGTGGAATTATACACATACAGAGTACAACTAATAATACTTAGTTACACTTACAGACTTACAAGGCAATACACAATTTTTTGCTTCGGCTGGTACTCTAGGTTTTAAAAATTCACGAAAATCTACAGTTTACGCCTCTGGTGCGGTAGCAGAAGCTTTAGCAACCAAGGCATTTAATAGCGGATATCGTACAGTAATGTAAAAATAAAAGGCTTAGGTTATGGAAAAAAAAGTGCTATTAGAGGTCTTCAAAAATCAAATTTAGTTATTAAACAAATTCAAGAAGTTACACCAATTGCACATAATGGATGTCGTCCTCCAAAAAAACGTCGTGTATAATATATCTTTTATTATTTTTTTATTATAAAACAAAATAAATTATAATTTTAGTATATTATCATGATAAGGGCAAATAGCTCAGTTGGTTAGAGTACACGTCTGATAAACGTGAGGTCAGGGGTTAAGTCCCTTTTTGCCCAAAGTTTAAGTTCCTTTTTGCCAAAGTTGCCGACTATTTTTAAAAATTTCCTTAATTTTCCTTAATTTTCATTTAAGTATTTCCTTAATTTCATTTATTTTATATAGGAATAATCTATATAGACAGATATAGGTAATCTATATAGACAATATAGGGAGAGTGGCTGAGTGGTTAAAAGCGGCAGATTGTAAATCTGTTGAATGTTTTCTACGTAGGTTCGAATCCTGCCTTTCCCATTCTTTTGAAGTCTTTGGTTATTTTTATATAAAAATAATATAGACTATATAAAAAGATTTAAAAATTAATATTATTATTTTTTGTCTTTTTTATTATTCAAAACATAAAGAAGGCAACTTGGCGGTTTAAAATAAATTTCATTTATTCGTAATAAATTTATTTATTCACCCTTCTATTTTAAAAATTTTATATCATTATGCCACAATTAGATTTAGTTTCGTTTTTATCACAATATTTTTGGTTATTAGTAGCTTTTGTAGGTTTTTATTTTTATTTATATAAAAGTTTTCTTCCAAAAATGTATCGTATATACAGCGTTCGTGAAAGATTAAGTAACAAATCACACGAATCAAAATCAAATTTTCAACCGTTATACATAGAAGCATCTAAAAAAAAAGAAACTTTATTTGCTAATGTTTTAGGTTATGTAAATCAAACAGTTGCAACATCTCAAACAGCTGTGGAAAGTTGGAAAGATAGTAATTCAAAACAATTACTTGAAAATTCTCTTTCAAAATTCACAAATACTTTCAAAAAAACTCTAACTTTACAGTCTCTATCACAATTTCTTGTATTAAGATATGCAGCGCCATTAAAAGTGTCTTCTACTTTTTCTGCTAATGTATTACCAAAAGCAAAATCTGCAGTTAAAACACTTGAAACTGTAAATATACATAAACTAGGGGACAAAAAAAAATGGAAATCAAATTTATTAAAATCTCCAAATTTATATGTACCTTATTTTGGATTCCAAAGTTTAGCAACAGAGATTTTAAGTAATAAATCTACTAAACAAATGGAGTGTCTAATTTAAGTTCTGAAAACAACGTTCAAGATTTAGCAACAACAACGCAAACAAAAACTGTATCAAAAAATACATCTAAGTCTAAATCTTCAAAAAGTTCTTCTAAGAAAAAAGCATAAAATATAAATCGGTTTTTTTCATACATATTTTACCATAATAAACCCTGTTTATTCTACCGTAATAATTATAGACTATATATGAAATCATTATCTAAACCGTACATATTATTATATATTGTTTTAGCGTTTTGCGTAGCAAGCTCAAAACATATATTAATTTATAATGAAGAGACATTAGTATTAATTTGTTTTTTTGGGTTTATATTTGCAATTAAACATTACTTTGGAGATACTTTAACAGCATCGATCCAAGAACGAGGTGATACTATTCACGATGAATTAAACCAATCATATATCACTCAAATTCATCAAGATTTATCTATTCGTGATCAATATAAACAGATTATACCAGTTTCTCAAGTGTTATCTGTTTTTTCAGCTAGTTTAGTAGAACAAAGTGAATCTACTCAGAAATTAGCAGAGTATAGTTTAAAACACCAAATAGATTCTCAAATTTCTAAAATGTATACACATTTATATAAATTACAACAATCGTTTCCTCAAAAACTTCAAAAAAAAATACACGATAACGTATTACCTAATATACAACAAAGTTTAGCATTAAATAAAAAACCAATAGATTTTATTAAAAATTCTAAAAATAAATTAAAAGCAAAAGATTTTGCATAATTTATTAAGTCGCTAAAATTTATATCGTTTTATATATCTAAGATTTTTATATTTATAAATTTGAAATAGTAATTTATAAATATAAAAATCTTTTAAAATTTATTAAAGAATAAACCTAAAAATCTTCTTAGTATACTTTACTAAGCATCTAAAATTTTTAGAGAAAAAAAGAGACTATATTTTTTTCAATTGTATTTTTTGTTAAAAAAAATAAATTCGATTTGAAAAAAATTATAAAAACCATCTATTTATGAAATTTTTATTATTTGCATATACAGTAATACCATTTGTTTCATTTTCTGATGCGCCAGAAGCATGGCAAATTGGTTTTCAAGATCCAGCAACTCCTATTATGCAAGGTCTTATTGATTTACATCATGACATTCAATTTTTCTTAATTATTATATTAGTATTTGTATTATGGATGATATCTAGAGCGTTATATTTATTTCATTATACACGTAATCCCGTTCCAGAAAAAATCATTCATGGTACAGTGATTGAAATTGCATGGACAATAACACCAAGTTTAATATTAATATTAATTGCAGTACCTTCATTCGCATTATTATATAGCCTTGATGAAGTAGTAGACCCTGCAGTAACTATAAAAGCTATTGGTCATCAATGGTATTGGAGTTATGATATTCAGACTATAGTGTAGCTGATGATCAAAGCATTGCTTTTGATAGTTACATGATTCCTGATGATGATTTAGAATTAGGGCAATATAGATTACTAGAAGTAGATAATCGTGTAGTTGTTCCAGTTGAAACTCATATTCGAGTTATTATTACAGCAGCTGATGTTTTACATAGTTGGGCAGTGCCTTCACTAGGGGTAAATGTGATGCAGTACCTGGTAGATTAAACCAAATACCTATTTTCATTAAACGTGAGGGCGTATTTTATGGACAATGTAGCGAACTTTGCGGTGCAAACCACGCATTTATGCCTATCGTTGTTGAAGCTGTGTCTCTAGAAAATTACATTTCTTGGGTATCTAATAAATTAGAAGAATTGTAATTATTTAATATAAATGATACTTATATAAATCAATTTGATTTATTAGCGTAATATTTTTTTACGTAAAAATATTATTTAATTGAAATACCAAACATACATATTTGGTGTCTCAATTTAATCTATAAGAGTGTATTTTAAAAATCACAAAGTAAAATAACGTATATTCTTTATGAATATACTTTGTTTATTTAAGAGCAAAATACATAATAAAACACGCTCCTATAGATTAAAATAAAAAAAAGAACCGATTTAAAATTTATTGTATCAATGTCCAGTACAGAAATATAATAAACTAAATTTCTTCTAAATAAAAAAATTTTAATTATGAGAAAACATCCTTTTCATTTAGTGGATCCAAGTCCATGGCCTTTATTAGCTAGTTTTGCAGTATTTTTTTCAACAACAGGTGGAGTAATGTACATGCATGCATATTCTGGTGGAGGTATTTTATTGGCTTTTGGTCAATTATCACTATTTTATGTTATGTATGTATGGTGGAGAGACGTTATTAGAGAAGCTACATATCAAGGCCATCATACTACTCCTGTGCAAGTAGGATTACGTTACGGAATGTTATTATTTATTCTTTCTGAAATAATGTTTTTCTTTGCATTTTTTTGGGCTTTCTTCATTCAAGCTTAGCCCCAACTGTAGAAATTGGTGCATTTGGCCTCCTAAAGGAATCCAAGTTTTAAATCCTTGGGAAATTCCTTTTTTAAATACTATTATACTTTTAACTTCAGGTGCTTCAGTTACTTGGGCACACCATGCTATTTTAGCTGGAAATCGTAAACAAGGTATTATAGCCTTAGCAGTTACTGTAGTTTTAGCTGTTATCTTTACAGGATTCCAAGCATTAGAATATCTTGAAGCTCCTTTCACAATTTCTGATGGAATTTATGGATCTACTTTCTATTTAGCTACTGGTTTTCATGGATTTCATGTTATAATAGGTACTCTGTTTTTAGCTGTATGTTTATTCCGTTTAATATTACATCATTTCTCAAAATCTCATCATTTTGGATTTGAAGCTGCGCTTGGTATTGGCACATGGTTGACGTTGTATGGTTATTCTTATTTGTATGTGTATATTACTGGGGTGGTGCATAATTAAAATAAATTCGATTCTTTTCGACTTTGTTTCAATTTTGTTTCGACTTGGTTATGACTTGTTACTTGTTACATCCATATATTAATTTTAAAACGATACTATACAATTCTAAATATAATTTAATAAATTTATTTATTTCAAGTAAAATAGTATTAAATACTATTATGGCTTGTTGTACGTAGTACTACGTACAACAAGCCATAAATAAGTATGAAACTATTTATAATAAAAAAATAAAATTATGGCTATTGAAAAAGTAATTACAGCCCCAAAATATAAAAATTTTACTATTAATTTTGGACCTCAACATCCAGCGCTCATGGTGTATTAAGACTGTACTGGAAATGAATGGGGAAGTAGTTCAACGTTCTGATCCACATATTGGGTTATTACATAGAGGGACTGAGAAATTAATAGAATATAAAAATTATTTACAAGCATTACCTTACTTTGATCGTCTAGATTATGTTTCTATGATGTGTCAAGAACATGCTTATTCATTAGCAGTGGAAAAACTTTTAAACTTCAACACTGGGCCTAGTTCGTCTAATATGATGAAAATAAAATGACTGTACCTTTACGTGCTCAATATATACGAGTATTGTTTAGTGAAATTACACGTATTTTAAATCATTTATTAGCTGTTACTTGCCATGCTATGGATGTAGGTGCATTAACTCCATTTCTTTGGGGATTTGAAGAACGCGAAAAACTAATGGAATTTTATGAGAGAGTTTCTGGAGCACGTATGCATGCTGCTTATATTAGACCGGGTGGTGTATCTCTTGATTTACCTTTAGGTTTATGTGAAGATATTTATAAATTTTCTAAACAATTTGCATCACGTATTGATGAAATCGAAGAAATGCTGACTTCTAACAGAATTTGGAAACAAAGACTTGTTGATGTTGGGGTTGTTTCTGCTGAACAAGCTATGGATTGGAGTTTTTCTGGAGTATTATTACGTGGTTCTGGTATTGCTTGGGATCTAAGAAAAACACAACCTTATGAAGTTTATGATCGCATGAAATTTAATATACCTGTGGGTACTCGTGGAGATTGTTATGATAGATACTTGATTCGTGTTCAAGAAATGCGTGAAAGTTTAAGAATCATTATGCAAACTATTAATGAAATGCCTAAAGGTGTAATACGTTTAGATGATAAAAAAATTACTCCACCTACACGTGACCAAATGAAACAATCTATGGAATCTTTAATTCATCACTTTAAGTTCTATACATCAGGATTTGTTGTTCCAGCAGGTGAAACATATACTGCTGTTGAAGCGCCTAAAGGTGAATTTGGTGTATATCTTGTAAGTAATGGTACTTCAAGACCTTATAGATGTAAAATTAGAGCGCCCGGCTTTGCACATTTACAAGGACTTGATTTTATGGCTCGTAATCATATGTTAGCCGATGTTGTTACAATTATTGGAACACAAGACATTGTATTTGGAGAAGTTGATCGATAATCTAGTATGAAATAACTGAATAAATCTAATTTATTTCACACGGTAGATCCAATCAAAACAAAAAAATGTTCTCTTTGGGGTTATAAACCTTAATACACGTTGTTTATTTTACTATCGAGACAAATAAGTAAATTTAATTTTTTAAAAAATTATAAAATTATGCCTATTTGCCTCGATAGATTGAAACCCATTATCTCTGGATAATAAACTTTGTTTATTTTATAAATTTTTGTTTATTTTAGCTGTTGTTAGTAAATAAAGAACAAAAATCAAATAAACGTTTATTTGATAACAATTCATTTCAAAAAATTAAAATATTTTATATTATGTTTAACTCAATCAAACGCGATTTAAAAAGACGAAAATTATATATGAAGTATGAGTCTAAAAGAATTTTATATAAAGCTTTAGCTAATGATTGTAATTTAGACCAAGATTTACGGTTTTTGTGTGCACAAAAACTTAATCAGTTACCAAGAAATAGTAGTCGTGTCGTATAAAAAATAGATGTATTGTCACAGGCCGAGGTCATTCAGTATATAAATTTTGTAGGATTTCTCGTATAAAATTTCGTGATTTAGCAAATCAAGGCCTTATACAAGGATGTGTAAAAGCTAGCTGGTAAAATTTAAAATGAATCAAATTTGTTGTGTATCTTATATAGGAATAATCTATATAGACATATATAGGATAATTATATATACTCTATTTTATTACAAATTTGTATTTATTACAGTAATACAGTTAGGCACAGCAAATACAATACTTATACTTTATCTATAAAAAAACCGTTATATATTTCATTATTATTTTTTCTAATTAAATAGAGAATTACGGATCTTTAATCAAAAGATTCTACTTGTAAAAAATTATTTATATGTTACAACCGAAAAACACAAAATTTCGTAAATTTCAAAAATCAAGAGTTAAAGGCGTACAATCTAATACAGATCAATTAAGATATGGTAAATTCGGTATCAAGACTGTTTCAGCTGCTAGAATACCTGCTAGAACGATTGAAGCGGTTCGTCGAGTGATCACTAGAAAATTTAAGAGATTAGGTATTGTTTGGATTAGAGTATTCCCTGATATTGCAGTATCTGAAAAACCCGCAGAAGTTCGTATGGGTAAAGGTAAAGGGGCCCCTCAATACTGGGTATGTCGAGTGAAACGAGGCGCTATTTTATTTGAATTTGATGGTGTTTCTGCTCAATTAGCCAAACAAGCTGCAAGACTAGCAGATTCCAAATTACCGTAAAACTCGTTTTATAACGTATTCTTAGGTGTACGAAGTAAAATAAACGAAGTTTATGATTAATTCTTGGAATATCTTTCATTTATTTTATTAAAAATAACGGATATTTTTTTATAATATAATGTTATTGTATATTCTTTATGAATATAATGTTATTCCTTTAAAAAATGAATTTATTCGCGACAACAATTTCTATAAAATATAAAACCACTATATGTCAAGATCTTTATCAAAACCTCCTTTTTCTGAAATACGACTAATAAAAGACAATATGATTAAAATATGGTCACGTCGTTCTACTATTTTACCTCAATTTGTTGGTAAAACTGTATCAATTCATAATGGTAGAATTTTTATTCCATGTAAAATTTCCCCAGAAATGATTGGTCATAAATTTGGCGAATTTGCGGTTACTCGTAAAAAACCTGTACACAAAAAAAAAAAATAACATATCATATTTTGGGTCACTATTGAAAATATGATATGTTATTTTATTCCACTCTATTTTTTTATTATATTCTGCTCGCTTGGTGAAATTGGTATACACGACAGACTTAAAATCTGTTCCTTTTAGGGTATCGGTTCAAGTCCGATAGTGAGCAATTTTTAAATTCAAAGATAAGGATTTTTTATCAAAAATAAGGGATTTATTTTCGGATAAGGGCATTCTTAGCTCAGTTGGATAGAGCAACAACCTTCTAAGTTGACGGTCGTAGGTTCAATTCCTACAGAGTGCGTATCAATTTAAAATTTTAAACTATAATTTTTTTGTATATCGATAATGCTTGTAGTTTTTATAACGGAATAAATATTTATTCGTTTAATAAGTAAAAGCGTATCATTTCTACTTTTATTATCGAAATAAAAATACTTTTTACTTCGTACTACTTGGTACGACAATAAATTGGATTTATTTTACTTGATACAACATAACTTATATTATTTATGTCGTAAGTAATATAATTCTATGTTTTCACATTATTAAAAAATGTGAATATTATTATAAAACTAAACTTATGTATTTACTGGTACTTTTATTACCCTTACTTGCAAGTATTTCAGCAGGGTTGTTTGGTCGATTTTTAGGATTTCGAGGAGCAGCTCTATTAACAACTAGTAGTGTATTTTTATCTTTTGTTATTAGTTGCATAGCTTTTTATGAGGTAGCATTATCAGGAGTAACCTGTAGTATTGAATGGATGCCTTGGTTTTTTTCAGAGATGTTTGATGCCGGTTGGGGTTTTATTTTGATAGTCTTACAGTAATAATGCTTTGTGTAATTACAAGTATAAGTACTCTAGTTCATTTATATTCTATTTCTTATATGGAAGCAGATCCTCATTTACCACGTTTCATGGCATATCTATCTATTTTTACTTTTTTCATGTTAATGTTGGTAACAGCTGATAATTTTTTACAAATGTTTTTTGGTTGGGAAGGTGTAGGTCTTGCATCATATTTATTAATTAATTTCTGGTTTACCAGACTTCAAGCATCAAAGCATCTATTAAAGCGATGTTAGTGAACCGTGTAGGTGATTTTGGTCTTGCATTAGGTGTAATGGCTATTTTTTCAGTATTTAAGACGGTAGATTTTTATACGGTGTTTGCACTTGCTGCTCATCAATCAGAAGCGGTGTTGATATTTTGTAATATAGAATTTCATGCATTAACAGTGATATGTATATTATTGTTTGTAGGGGCTGTAGGTAAATCAGCACAATTAGGTTTACATACTTGGTTACCAGATGCTATGGAAGGTCCTACACCGGTATCTGCATTAATTCATGCAGCTACAATGGTAACAGCAGGTGTTTTTATGATAGCACGTTGTTCACCATTATTTGAATATGCTCCTAAAGCTCTTGTTGTAGTAGCTATTGTAGGAGCTATGACATGTTTTTTGCAGCAACAACTGGAGTAGTACAAAATGACCTTAAAAGAGTTATTGCTTATTCAACTGCTAGTCAATTAGGATATATGATTTTTGCGTGTGGTATTTCTCAATATACTGTAGGTGTATTTCATTAATGAATCATGCTTTTTTTAAAGCATTATTATTCTTAAGTGCTGGGAGTGTTATTCATTCTCTTTCAGATCAACAAGATATGAGAAAAATGGGAGGAATGGCAAAACTTTTACCTTTTACTTATGCTATGATGTCTATTGGAAGCTTTTCACTTGTGGGATTTCCATTCCTTACTGGATTCTATAGTAAAGATGTTATTTTAGAAGTAGCTTTCGCTCGATATACTTGGGATGCTAATTTTGCCTATTTATTTGGAAGTATTTGTGTAGCTCTTACATCTTATTATTCATTTCGTTTGTTATTTCTTACTTTTATAGCTCCAACGAATGCTTATAAATCTACTGTAAAAGCTGCTCATGATGCGCCATTTTTATTAGCCTTGCCATTGTTTCTATTATCTATAGGAAGTATTTTTGTAGGGTATTGTGCTAAAGATATGATGATTGGACTAGCTACCCTTTTTGGGCTAATGCTATTTTTGTCTTACCACAAAATAATGTTTTATTGGAATCTGAATTTATACCACAATCTCAAAAATTTCTACCTTTAATAGCTACTGTTGCAGGTGCTGTAATTGCTTATTTTTTTTCTGTCTATAGTACTAAAACAAGCTTTGCTCTTAAACAAATACCTTTCTTCAGAAGCCTATATAGTTTTTTAAACAAACGTTGGTACTTTGATAAAGTATACAACGATTACATATCAAAAAACACTATGTCTTTTGGTTATAATGTAAGTTTTAAAGCTCTTGATAAAGGATTTTTTGAAATTTGTGGACCTACTGGTATGCTTATAGTTTTCCAGCACTTGCTCAGTATTGGAGCAGATTACAAAGTGGTCTGATATATCATTACGCAGTTGTTATGTATTAGGACTTACTATGCTCGTTCTTGTAAGTAGTGCTTGGAGTGTACTAGAAAATGTTTTAGATAGTCGTATATTATTTATATATGCTATTTGTTTTTTATTTTATAACTATTATAATTCAGCATCTCGAGCCCTAGGCTCAACTGAAAATTTAGAAAAATAATAAGTATATATTAAAAACAGAACGTTTTTGTTGCTATTTATATTATATAATATAAATAGCAACAAAATATTTTCCATCACATTTTTCTTGGTAGTATCGATATGTATAATTAAAGAATATTAAAAAAATAATAAATATATGTACAACAATAAAATAATATCGGGTTGTACGAAGTAAAATAACGTATATTATTTAAAATTTATTATTTTATAATTTAAAAAACAATATTTTTTCTAAGCCTTATGTCATATATTGAAATGGTTTTAGCTGTACCCCTATTAGGCGTAACAGCATTATTATTTGTTCCAAGTTGGAAAACACAAACTATCCGAAATATTGCATTAAACTCATCGTTATTGACTTTTTTAATCTCTCTCCTACTTTGGATCGAATTCGATAGTAGTTCAGCAGTATTTCAATATACCAATGGTATTTGTTCTCCAAGTGGTTTTTCAGATGTTACTTTAGCTCGAGCTGCGAGTTCATCTAGTTTTTCTGCATTAAATTTCGCTCTTGGGGTTGATGGTATTTCATTATTTTTTATTATTCTTACTACATTATTAGTTCCCATTTGCATTTTAGTAAGTTGGAATAACATAGAAATATACGTAAAAGAATATTGTATTGCATTTTTAGTGTTAGAAACTTTAATGCTAACTGTATTTCAGTATTGGATTTGTTATTATTTTATATATTTTTTGAAAGTGTATTAATTCCTATGTTTATTATCATAGGTGTTTGGGGTTCTAGAGAAAGAAAAATTAGAGCAGCATATCAATTTTTTTTATATACATTATTTGGTTCTGTATTAATGTTATTAGCTATATTATTAATATATTTTCAAACAGGTACTCTAGACATTGAAATGTTATATCTATCTGATTTTAGTGAAACTAGACAATGTATACTCTGGTTAGCTTTTTTCGCAAGTTTTGCTGTTAAAGTTCCTATGGTACCTGTTCATATTTGGTTACCTGAAGCTCACGTAGAAGCTCCTACAGCAGGTTCTGTAATATTAGCTGGTATACTTCTAAAATTAGGTACATATGGATTTTTGAGATTTTCTATTCCATTATTTCCATATGCATGTATATATTTTACACCTCTAATTTAACAATGAGTATCATAGCTATCGTATATACAAGTTGTACTACTATTCGACAAATTGATCTTAAAAAAATTATTGCATATTCATCTGTAGCTCATATGAATTTTGTAACTATAGGATTATTTAGTCAAAATACTCAAGGTATTGAAGGAAGTATTTTACTTATGATTAGTCATGGTTTAGTCTCTCCTGCACTGTTTCTATGTGTTGGAGTACTTTATGATAGACATAAAACTCGATTATTACGTTATTATTCTGGATGTGGTCAAACTATGCCATTATTTGCTCTCCTATTTGTATTCTTTACAATGGCAAATATAAGTTTACCAGGTACTAGTTCTTTCCCTGGAGAATTTTTAGTATTTATTGGGGCTTACCAAAACAATAGTTTCGTTGCTTTCTGTGCAGCTACTGGTATGGTTTTAGGTGCTGCTTATGCTTTATGGTTATGTAATCGATTAGTGTATGGTGTATCAAAACCTGATTTTATTAATACTTGGAGTGATTTAAATCGTCGAGAATTTTTCATGTTTGCCCCTCTAATTGCTGGTATTTTATGGATAGGTGTCTATCCGAACCATTTTTAGATGCAATGCATGTTCTTGCATTTATTGCTATATGCTCAATAAATTAGGTTTATTGTAAAACGCAATATAAATCTATTATTTTTATGTGATATTTGCTTTTATTTAAATAAAAGCAAATATCACATAAAATAAGCATAATCAAATAGAGTAGCTAAAACCAACTCCAGTGAATTTATTCAATTATTAGTGCTTTGACTATTTATTTTCGTTAACATAATGACACTTATATAGGAATAATCTATATAGACAATATAGAATAATCTATCAATCAAAGAATAAGGAATTATATTGAGTTTGATCCTGGCTCAGAATGAACGCTAGCCGTAGGCTTAACACATGCAAGTTGTACGCTCCCTTTGAGGAGAGTAGCGAACGGGTGAGTAACGCGTGAGAATCTGCCTCTTAAACTGTGGAATAACTTTACTGTTAGAATCATGGATACTATACTTTTTTTAATTAATTTACAAAATTAATTAAAAAAGTTATATAAAGAATATTATTCGTTAAGAGATGAGCTTGCGTAAGATTAGGTAGTTGGTAAGGTAAAGGCTTACCAAGCCAAAGATCTTTAGCTGGTTTGAGAGAATGATCAGCCACATTGGGACTGAGACACGGCCCAAATACTTTAGAGTAACAGCAGTGGGGAATATTGGACAATGGGCGCAAGCCTGATCCAGCTATACGGCATGAGTGTAGAAGACTGTATTGGTTGTAAAACTCTTCGGTGATATTTTTATAATATCCGTATTATATTTTTTTAAAGTATAATATATATATTATAAAATAAGAGATTATGACAACGTATCATCAATTAGTCCCGGCTAATTTCGTGCCAGCAGCCGCGGTAATACGAAAGGGGCGAGCGTTATTCGGAATGATTGGGCGTAAAGCGTGCGTAGATTGTTTTTACTTATTTCTATACACAGATATAAATATCATTTATATTGATAGAAAATTTATATAAATAAAAACTTGAGTATTTATTAGGAGAGTAGAATTCCTGGAGTAGAGGTAAAATTTGTTGATCTCAGGAGGAATACCTAAAGCGAAAGCAGCTCTCTGGTAAAGCACTAACATTGAGGCACGAAAGCGTGGGTAGCGAAGAGGATTAGATACCCTTGTAGTCCACGCCGTCAACTATGATCTTTTTTTATTTTCCCTTGAAAGGGGGGAAGTGGAGTAGCTAACGCGTTAAAAGATCCGCCTGAGGAGTACGGTCGCAAGATTAAAACTCAAAGGAATAGACGGGGACCCGCACAAGTGGTGGAACATCGCGGTTTAATGCGAAACAACGCGCAAAACCTTACCAGCCCTTGATATAACACTTATATAATAAAATATTATAGTTTTAGAGTTTGTGTTACAGGTGTTGCATGGCTGTCGTCGGTTCGTGCCGTAAGGCGTTGGATTAATTTCTTTAACGAACGAAACCCCTGTTATCAATTGCTAAGAATTTACAAATTATTTTGTATTTCAGAACTTTGATACTACTGCCAGTCATAAACTGGAGGAAGGAAGGGATTACGTCAAGTCCTCATGACCCTTATGGGCTGGGCTACACGTGTGTTACAATGGCGAATACAAAAAGATGCAATGATGAGAGTCGGAGCAAATCTATAAAATTCGTCTTAGTACAGATTGTTTTCTGCAATTCGAAAACATCAAGAAGGAATCACTAGTAATCGTGGATCAGCACGCCACGGTGAATCAGTACTCGGGTCTTGTACTCCCCGCCCGTCACACTCTGGAAATCGAGTGGATTGTAAGTCTATGTCTCCCTATTTTTTTATGGGATGGGTCTGATGGCCTATACATATATAGAAATTTAGAAGATATACCCAGAATTTATTTGGTAACTGGAGTGAAGTCGTAACAAGGTAACCGTAGGGGAACCTGCGGTTGGATTATCTCTTTTTTTAATCTAAAAATTTAGAATTTCTAATCATTTTTATAAAATTACAAGCTCTTATATATATAAATTTATACATAAAAATAGCAACGAACTTTGTTTTATTAGCAAATCTATCTATATAATTCGATCATATATATAAAATTCCTTATATTTATTTAAGATACAATTTTTTATTCTATTAATGTCCTTTTCGTCTAGGGGTTAGGATTCCACCTTTTCACGGTGGCGACACGAGTTCGAATCTCGTAAGGGATAACTTTTTATACCTTATATAAAAGATTATAGAAACCCTATAGAAAAAAGAACCTCAATATAAATTACATTTATTTTATTTAGAGTATTATTAAAAGTTAATTTAACGATCTCTCTTTAAATAATTAATTTATTACTTGTACAAGTAAAATACGTATATTCTTTATGAATATCAGTTATTAGTTCAGTATAAATTTATTGTTTTCTTGGCGAGTATAACTTAGTCGGTTAAAGTGCTAGACTGTGACTCTGGAAACATGGGTTCAAATCCCGTTATTCGCCTAATTTTTATTATCAAAGAAAAAAAGCTTGATATCTGGGAATGTGAACCACCCGAACCCTTTCCGAACTCGATTTGTGAAAGCATTCTACATCATATGTACTACTTTATGCGGGAGACGTGATTATTATCAAGCTATATTATATTATTTTTTTAGAATCAAACATTATATTGTTGATATGAATATAATAATCAGAAATTAATTATTTATGCCTCAAATAAATAAACTAGAAAATAAGTTAGAGTCTGTTTTAAAAAAAGATAAAATTTACAGATTATCGAGACACCTCATAATGACCCTGTGGTTGAAATACACTACGATAAAAACCCATATGTGTTATTACGGAAACACAAGATTCTGTAAGGAGAATCGAACAGAGTGTCGACCAGTTACAACAAGTCACTCGTGAAATATACATACGATAAAAACAAAAAGGAGAGATAAACAAAATACTTTACCCTAAGGCAACCAGCTAACAATGATGTCTACTTTTATCTTATGAGTCTACAAAGAGAATTTAAAGAAAAAAATTTACAATATTCTAGATTCAGAGTTGCAGTTACTCTATTGTGGGCTGCTGGATTGAGGGTAAATGAAATTCGAAACATTACACAGGATGATATTGATTCAATTATACATCACAAATCTTTACAAGTTATCAACCTAAGACTAATAAATATAGATTAATACTTTTTACCAAACAAAGTTGTGATCAGTTTAGAGCACTTGAAAATGAGTGTACTATTGTTTTTAACAAGTATTCTACATTATCTGGAGGCATCGCCGAAAATAGTTGGATTTATTTTATTAATAGTAGATTGTTAGAGAAGACTCGACACCTAGGACTCAATATTAAATCACACTCTTTTCGAGTTAATTTTGTAACATCACTCTTAAAACATGCACCTTTACAAATTGTATCAAATTTAATAGGACATACTAATATCAGCACTACTGTAAAATACGATAGATATTATCCAAATAAAGACGAGACATTAAATTTGCTTGAAAAAGCATTTACTACTCGGAAATAAATAAATAAAATTCAGTTATTTTAATAAACTTGTTTATTTCACTAGTATAATTTAAAGATTCTATTAAAAGAGACAATACAATAGATCTATTGTCTTAATTTCAGGCTGCAATTCGATTGACATTTCTATTTTTTATTACACTATGGGGCTTTTGTTAAGTAAAATAAATAAAAAAATTAACCATAGAATTTTGTTTATAAGGTTTTTTATTACATTTCTAGTCAAGTTTAAAACAATGATATTTATTTATTTGATTTACGAAAGATAAAAATAAAACCCATCGACAATTTAAGCCTACTAATCACTTCAATAAAATTATTTTCAATGTTTTAGACTAGACAATAATCTACAATATGATCATTAAATAATGATCATATTGTAACCACTTACCAATAAATAAATTTTATTTATTTTACATGGTACGGAGAATATAAGAAAATAAGTATACTTTTTAAGGTGGTGTGATAAAAAATGTATACCTAGAAATGCTTTTATATTATATTTTAAATAAAAGATGCTATATTTGATATATTTACGTTTTACTGTATAATTGAAACTATTACCTATCAATTTATATGCTCACAAGCTCAATAACCATACTTTTAATCCTTGGTATTATAATTATATGTGCAATTATTACAATGCCTCATTTGGAACAACAGCATTTTATTTATACCAATCTATTTAGTTTTACAATTAGTCTTTACAAAGTTGATTTAGGTTTTTACTTGCGTAATCAATCTAATTACTTATTCTAATTAACAATTAATAAATCTATACAATTAATAGTTACTATAATAATATAGTAAAAAGTATATAACATTATTAATTATTCGAATTACTTATTACAAAGTTTATACAATAATAGGAAATATAGGTTTACTAGTTAAAAGTTATATGACTAATCAATCTATTTTTATTCTTTTCTTTGCTCTCTAACTTGCTCTACAGCTTGTCTTCCGGGGGGTCCATTAGGGAGATGTTACTAAATAAGCTGGTTAACTATCAAGCAATTCACTATATACATATTTACTAAAAGATATATGTTATAGTTTATTTTATATCTTTTTAAATTTATATTTAAGAGTTTAGTTAATAAAAAGCAGGGAAAAAATAGATTATAAATACCTACTGGCCTTTTACATGCAATTGAAAATTTGATTTACCTTTATTTTTGTTATTATTGGTACAGAGATGCATAGGACTAAAAATAAAACGATGATCAAGATGATGAGAAACCCACTGTAACTAAAAACAACCTTATATGTTATATCAGATAATTTTGGGTATAAAGCTATTTAATAAAACAAAGTTTATTATGCAGGGCTATAAAACACGAAATCAGAGTAGCAGGATTCGAACCTGCGGCCTCTCGCTCCCAAAGCGAACACGCTACCAGGCTGCGCTATACTCTGTAAAAAACATATTTGTACATAATAGCAGAATTGATATAATTTTTTTATCTACCTAAATTTTAAATAGAGTTATATCCTAAATCTTATCTACTTGTCTCGATACACAAGCGGACAATGGGAATCGAACCCATATCGATTACTTGGAAAATAACAAATTTACCATTAATATATGCCCGCAACAGAATGATAAAAATTATATATTTTATAAATTAGATATTGATCTAAATAAATTTTATTTATTTCTACCTACACCTAATTTATAAAATATAAATAATATTTAAAATAGAGTTTAGTATGGATTTGCTCTTTTATTTTTTGTTAAAAACTAAAATAAAATTGGAATATTGCTATTTTTACACATTCCACCTATTAACGTAGTAGTCTTCTACGATACTAAAAACTTGTTTTCAGGTTAGTTTCCCCTTGAGATGCTTTCAGCGGTTCTCTAGTCCGAACGTAGCTACTCAGCTATGCTATTGGCATAACAACTGATACACAAGAGGTTCGTGATTTCCGGTCCTCTCGTACAAAGAAATCGTCCTGTCAGTTTTTTTACACCCCAAAAGATAGGATACAACTGTCTCCGTCAAACGTTTAAATATAAGTTTAAAAAGTTCTAATCTTAGAAAATCCCTAATTACTTAAGGTAGACTATACCTTCATCTTATTATTATAATAAGAGTTGCCGTGTTATATCTTTAATTTAAAGATATCTTAATTCTAATCTAAACTAATATAAATTATAACTATATTTGTTTACATAGATATAGATTATAATTTAAAATAAATGAATTTATTATGTCCAGTTGTTTTTATTAGATATAGAATTAAAGTCGTTACGGGGTCACTGAAATATAAAGAATTGTGCACAGTATATCATGACTTCTAGGCAAAATAGACTAAAGAGATACACATTTTATTTCTTATATTATAGACTTCCCACGGTATTCCCCTAATGAGTGTATGAGGCTACTATTAGGACTTCACCGTTATGAGGCAATTTTTACATAAGGATTGCTCCTTAAGGTCGCAAGACTCTTTACGACGTATTAAACCCAACTCACGTACCACTTTAATCGGCGAACAGCCGAACCCTTCGAACCTTCTGCAGCTCGAGGATGTGACGAGTCGACATCGAGGTGCCAAACGATTCCGTCGATAAGAGCTCTTGGGAATCATTAGCCTGTTATCCCTAGCGTATCTTTGATCCGTTGAGCGAGAGCCTTTCCACGAAGTACTCCCGGGTCACTATGGCCGACTTTCGTCTCTGTTTGACTTGTAAGTCTCACAGTCAGGCAAGCTTATACCATTACGCTCTACAGCTGATTTCCTTCCAGCTTGAGCTTACCTTCGCACGTTTTCGTTACTTTTTAGAAAACGACCGCCCCAGTCAAACTACCCACTATACGCTGTTGCTGTGCTTAGAAAAACAATATAGAAAGGGTGGTATTTCAAGGTTGCCTTTTTTTATCAAGGCTCCCACCTATCCTCTACAATCAATATCCTTTTTCAACGTAAAGTTGCAGTAAAGATGCTTAGGGTCTTTCCGTCTACTTTGGGGAACTCCGCATCTTCACGGAGAATTCAATTTCACTGAGACCATATTAGAGACAGCGGAGTAATCGTTACACCATTCATGCAGGCCGGAACTTACCCGGCAATGAATTTCGCTACCTTAGGACTGTTAGAGTTACAGCCGCCGTTTACTGGACATTAATTTAAAAGCTGGAATTTGTTTTATTTTTGCAAATAAAACAGCATCAAACCTCTCCACTTAAGTTTCCAGCACCGGGCAGGTGTCAGACCCTATACGTCGCGTTACCGCTTTGCAGAGTCCTGTGTTTTTATTAAACAGTCGTTACTCCCTATTTTGTGCCACCACTTAAATACCTATAACAGGTATTTCTACATGGTCCTCCTTATCCCGAAGTTACGGAGGCAATTTGCCGAGTTCCTTTAATATGGTTCTCTCTACGCCTTAGTATATTCTACTCATCCTCCAGTGTCGGAAAGTACGGTGTCTAAATCTTATTTCTAATTAAAGAAACAAGCTACTACTTTTTTCCTGGAATAGGTATATTTCAAAAGAAATCCGTTTATCTTTTAAAATAGGTACTATTCGTAATATAGTATACATCAAGAAATTTTAAATTCTTGTACCCATTATGTTATAGCAATCGCTAGAAACACTTAGGGGCCGATTAACTCTACATTAAATTCTAGTTTGTAGAAAACACTGGATTTTCGGCGATCATGAATCACACATGATTTTACGTTACTCATGTCAACATTCTCACTTCTGATATATAAATAAATGCTTACGTATTTATTATAAACCTACTTACAGAACGTTCTGCTACCCTATAAATAGTAGTTTTGATTACTATATATAGCCGCCGCTTCGGTGGTATACTTGAGCTCCGTTACATTTTCGGCGCTATTGAGCCTATACATTATAAAAATGTATAACTATATAGACCAGTGAGCTACTACGCTTTCATTATAAGATGGCTGCTTCTAAGCCTACTTGCTGGTTGTCTGGGCTCAATAACCTCCTTTACCACTAAATATACGCTTTGGAACCTTAGCGTTCGATCTGGGCTGTTTCCCTTTCGACTTTGGACCTTAGCGCCCAAAGTCTGATTCTAGGAGAGTATAACAAGGTATTAGGAGTTTCCTTGGATTTAGTAAGGCTTTGGGCCACCCTTACCCAGCGAGTTGCTCTACCCCCTTGTTATATATATTCTAGACTTTACCTAAATAAATTTCGCAGAAAACCAGCTATCTCCGAGTTCGATTGGCTTTTCACCCCTAGTCACAAATCATTTCCGTCTATTGCCACAGACGTGAATTCGGTCCTCCAAAACGTGTTAGCATTTTTTCAACCTGTTCATGACTAGATCACTCGGTTTCGGGTCAAATAAATGACACTTGTTAAAATAAATGAAATTTATAAAATAAATCTAATTTATTAGCGTTTTTACTACGCCTCCACTTAGTCGCTTAAGCTTGCTTCATTTATTTACTCGTTGACCCATTATACAAAAGGTACCCCATTACTCTGTGTTGTTGTTAAACAGCTTATTTAAATATAAATAAGTTACAAAGCTTTGAGTGCTTGTATACATCCAGTTTCAGTATTTATTTCACTTCTTTTTCACCTTTCCCTCACGGTACTAGTTCACTATCGATCAAGAGTGCGTACTTAGGCTTAGAGGGTGGTCCCCCTATTTTCAAACAAGTTTGTTCTCGTTCTACTCAAACTATATAGTATCTCTAAAAGAATACTATATTATCAATATATATATTGCTTCACAGTTCATGTAAAATAAATGAAATTTATTAAATGAAATTAAAACTTTCTCTGTAAATTTTAATAACATAAATACATGAAATACACAGGGCTTTAACCTTCTATGGCGTGTTATTTCAAATTACTTGGATTTGCTACAACAATATAGATTACATGTTTCACAGAGTTGTGTTTAAAATATTGATTTGGCCTATTCCGCTTTCGCTCACCACTACTAACGGAGTCTCGGTTGATTTTTTTTCCTCTAGTTACTAAGATGTTTCAATTCACTAGGTAAAATTTATAATTGAGTTTCCTCTATGGAGATCTATATCATCTTGTATTACGACAATTGTATATAGCTTTTCGTTTCGCTATACGTCCATTTCACTCTTGTCTAGGCATCCACTAAATGTACATAAATTTCTTTAATAATTTTACTCGTTTTAAATAAGATAGATTATTCTATATCTGTCTATATAGATTATTCCTATATAAGTGTCATTGTATTTATAAGAAAAAATTATTTTTTATTTACTTTAGCTACTAGTAGCTAAAGTAAATAAAAATCATAATTTCATCAATATTAACTAAAGATTTTTGTTGTTTTATAAAAACACACTAAATTTTTAGTTGAAGAAGATGATTTTATACTTGGAATTTCTTCAAAAGTATGGAATGCTGGCGGTGAAGGTAACATCCATTCTAATGTTGGAGATACACCAGGTGTAGTTTCCCAAGGGTTACGTGGGCATACTTCATCACTTGTAAGTGTTTTATATACAACATAAAAGAAGAATAAAACAGCAGCAATTGATAAATAGCTTCCGTAACTCGCTACTGCGTTCCATCCAGCATAAGCATCAGGATAATCAGGAATACGACGAGGCATTCCAGCTAATCCTAAGAAATGCATTGGAAAAAATGTAATATTAACTCCTAAGAACATCATCCAAAAATGGATTTGTCCTAAGTTTCAGGATATTGTAGTCCAGAAATTTTACCAATCCAGTAATAAAAACCTGAAAATAGAGCAAATACGCACCCATCGAAACACTAATGAATGGCTACACGTAATAAGTGTCATGAAACGCACATCTAAGCCAGAGTTTGCTAAAACAACTCCGTTACTCCCCCAACAGTGAATAAGAATAAGAAACCAATAGCGAATAACATAGGTGTACGTAATTCAATACTACCACCCCACATTGTTGCAACCCAACTGAAAATTTTAATACCAGTAGGTACAGCAATAATCATTGTAGCTGCAGTAAAGTAGGCACGAGTGTCAATATCTAAACCTACAACATACATATGATGAGCCCAAACAATAAAACCTAAAATACCAATACTACACATAGCATAAACCATTCCTAAATAACCGAAAATAGGTTTTTTAGAAAAAGTAGATATTACGTGACTAATGATACCAAAACCAGGTATAATTAAAATATATACTTCAGGGTGCTTTGTTTATAATAGCACAATGGACTCTATCTTAATCTTTTATTTCAAATACTTTTATAAAATGTACTAATTTTTCTTTTTTAAGGGGGTCTAAATGATATCCTTTTTCTTTATAAATTAAAAAGCGTTTAAAACTTTTAATTTTAGCTTGTTTATATGGATTTTGAGTTGAATATTTAGAAAAATAATCTAGTACTTGATTACAATGATGCTTGTTTGATAATTGCCAAACCCACCCTTGCCATGAAATATCAAAAAAAATATTACCTTTATATATTCGTTGTATATTGTATAAAATATTTTTTTCTTTTTGTGATACTGAAATTGTACATTGAAAAGTGTTTTTATTAATATAGAGACATCCCTCCCCAGAAAAAAAACCTGAAAACCAAGCATTTTCATATCTTAAAGTCTCAGGAACTTTGTAATGTAAATTATAAGTTTACATATTTTTATAAATTGCGATTGTCTATTTAATGTTCGTATATGCCCTGAAAGCCACTACAAATATAAAGAAGTGTTGTTTTCTATGTAAGCGCCATCGAGCCGCTTGCGCACCTGCACGCAATGAAAACTCCCATGACATTTTTTTTTAATAAAATATAATGTTTGTATTTCTTTTATATGCATAGTGATTTCAATACAACCATAACCTTTTTTTGAAATATAAAACCCCCGTCAGCATCAATTAACCCACCAAGCCATTCGAAAAATTGATTAGTAATCATAAAAGATAGAGATTAAAAGATTCGTTACGTATAGTCTCTGAGGATCCGTAAGTTATAAACTCGCGTTAGGTTTAAACTCGCGTTGTTTTAAACTTACGTTTCCTGCTGATTGAATCAAGCTTTTTAAATTTTCACTGGTTTGGGCAAACCGATAGTCTATATATAGTATCAGTTGCGCTTATAAACCTAGTACTAAAAAGTTTATTATTGTTCCAGCAAATAGTAACGTGTGTTTTTGTAAATTTAATAGTATTCTGGAAAAAACTAATTTAAAGATCACTCTTTAAAATGGCCATCCCTGATTGTTAACCGAAAAACCAGAATAATGTTGGTATAAGATAGGATCTCCACCTCCTGCTGGATCAAAGAAACTAGTATTAAAATTTCTGTCTGTTAACAGCATTGTAATACCCCCTGCAAGAACGGTAAAGATAATAATAGTAACCAAGCTGTAATAAATACGGCCCATACAAATAATGGAAGTCTATGCATAGATAAACCAGGTGCACGCATATTAAATACAGTACAAATAAAGTTAATAGCACCTAAAATACTACTAACACCAGCTAAATGTAAACTGAAAATAGCTAAGTCAACACTACCACCAGAGTGGCTTGCTATACTTGCTAATGGAGGATATCAATAATCATGTACAATAAATTTTATTGTACTAGAAATGTTTTTGTTGACAATCAACACAATATATATAATAATATTGCTCTCATTGTACTCTTAATTTTTCAATTAAGTTCGGACTATTCCTTCAACTTAAAATCAAGTTTATTTTGTAGTAAAAATTAAATGTATAAATAAAATTATAAAAACATTACGTTTTTTTTAATTTTTCATAAAATCTCTAATTTTTTAATTTTTCATAATTCCCTTGTATTAAAATAAGATCTTGACCAATTCTAAATTCTACGATTTTGATTCATATTGTTTTTGATCTATTTTTCAGAAAAAAAGTTATAATATTTTCATTAGCGCGTGAATTGGTATTATCTAATATGTAATATTGTGTTGACTCTATAACGTATTTGGGCAGATATTCCAAAAAAAGATCTAATTCCACATAAAAGATAGGTCTAGTTTTGGGTAATACCAAAACCATGACTATCTATCATTATCTTTATTTTCAAATAAAAATCCTCTGCTTCTAAAACCCTATTAACCAAGGTTTGGATATGATAAGTTTTAAATCACACAAACTACAAGATTGTAAATATATTTAATCTTTTTTAAATTGTGAAGATTTATAGTTTCAAAAATTCTTTCGAGAATAGTACAATTTTGTACCATATAGGTGATACAAAATCTTATCAATTGAGTGCTAATTTGAAAAAAGAGAATTTTTTCGCTTTTTGTTAAAGAATCATTATCATTACGCTTATAGCATTTTTAAAGCGAGTATAAGAAAAAATTTTGAAGTAGAGCGGTAAGTTCAAATATCGGTATAATGTTTTTTAACATTTTTATATCACATAGAAAAGTCCATTTTTTGAAGTTTCTATTGTTATAGAACCACCACCTAAATTTTTTAATATAATGTAAAACTTGTAAATTATAAATAGACAAGCTTATTTTAAATGGAAATTCCAATAACCTTTTGATTATGCCTATATAAAAGCAGCCATCCCATCAGTAAGCCCACTAACCATTGTTAAAAATTTATCATTTTGCATGGTAAAATAAATTAATTATTATAAATATTATGTTAAAAATAAGATTTAGTTATTATACCCAAAATCTTATTTATTTACTAAAAATAAACTCCAATAAACTTTGTTTATTAAATTGTATCACTGTAGTCTCTGATGGGTAATTACCCAGGCGAATTGACCTTATATAAACATTTTTACTTTTTTCTAAAGAAAATGAGTAGTCTATACAAGTATATAAAATATATAACATAGGTGTTTCTCGCATCGAGTGATATTTAACGACAGCTATCCTTTCGTTTTAACCGTCCACCGTCCGCTCCCACTTCACAAGCGAACTTACTAATAATAATAATGATGGTGGTAATAACCAAAATGAAATATTATTTAAACGAGGAAATGCCATATCTGGTGCCCCTATTAAAATAGGAACAAACCAATTACCAAATCCTCCAAGTAATGCTGGCATCAACATAAAGAAAATCATTAAAAATGCGTGTGCTGTAATAATTACATTATATAATTGATGATTTCCGTTTAATATTTGATTACCAGGTTGTGCTAATTCCATACGTATTATTAATGAAAATACTGTTCCTAATACACCAGAAAATGCACCAAATATAAGATATAGAGTACCTATGTCTTTATGATTTGTAGAATATAACCAACGTGTAACCATAAATCTAAAATTCTTATTTTATATAGAACTCGAATTGAACCTACGAGTAAAAGATATATTGTAAATATATAAAATAAACTGCTATCTCATCATACTAAAATAAACAAAATTTATTATTCTATTTCAGAAAAAAGAATGATGCTATAACAAAGGCAGAAACAAAGAATAGTAAATCCTTCAGAATATACCAAAAATATAAATATATCAAAATATTTTTTTTTGTTTCTATATTTTCTTTAGATGTACTAAAAAAAAACACATTTTACATCCACATACATATTCTTATGGCTATTTTATTCATATATGTATAGAAAGTTTAAATAAATTCACTCATTTTCATTAAAAAAGTATATACTATTTCGCCCCACTCTACTCTTAATACCTAAAATAAATTCGATTTATTTGATATCTTGATAAAAAAAGCTCGGAGATCAAGACTATAATTGGTTATATTCACTTTATAAAAAAAGCGGAAAAAGGGATTCGAACCCTCGGCATTTGCCTTGGCAAGGCAACACTCTACCACTGAGCTATTTCCGCGGTATTCTATAACATTCATTGTTATATTATAGATATACACCTAAAATAAATAAAGTTTATTATTTATTTTAAATTTTTTAAGACTCTATATAATTTTTTATATAAATATAGAGTAAATTCACACTAGTATTATTACAAGGAATAGGATAAGTAATTCCAGTTGCATCACTACTAGTATCAGTACAACCAATAATTGGAATTTGTAATCGATTTGCTTCTGATATAAGATTTTGATTATCAGAAGGATTAAATAAAAAAATAATATCAGGTTTGTGTTGTAAAGACACAACTATAGAATTGTCAGAAACAGTACCATATCCTTGAAAACATTTTTTTATTTTTTGATATCTTGTAAAATCTATGTTATTTCTTTCGCAGAAGTCACTACAACGTTGTGAAAATTTAATATAACAATAAATAGATCGAGATATTTGTTTATAATTTGTTAACGTACCACCAATCCATTTATAAAAACAATAAGAAAGGAGTCTAAAAGTTTTAAAAGGTAAATTTTTTTCTATAAATTTCATACTATTGATTGATAATTTATAAAATTCTGGATTAGTATTTACTATTAGTACATTACCCCCATTTTCTAAAATCTTGTTCAATACATAGAATGCTCTTGATAAACATTTTTGCGTTTGTTGAAGATTACAGATAGTAATATCATTACGTATCCCTAAATGATATTGAGACATAGAAGGATGCCATGAATTAGTTTCCGATAAATAGATAGATTTATGACCAAAATGAGTTGCTTTTCTGTAATAATTAGTAGTTTCCTTATCGATACCTATACTCCTTGTTTTGGGACTAGTTTTTATGGTTCTTTTAGTTAATCTAAAATAAAATGAACCGGATTTATTAAGAGGAGTGTAATTTGTGGACCAAACCATCCTATTATAAAAAAAGATTTAAATATTGAATTAGGCATAGGGTTTTGTTGTTTTATAAAAACTACTTGTTGAAATTTTATTCATTTTAGAGCGGGGGTAGGACTTGAACCTACAACCTTCAGATTATGAGCCTGACGAGCTAACCATTTGCTCTTCCCGCTTTTGTTTCTATTTTTGGGTATGATAGGTCTCGAACCTACGACCATCAGGTTAAAAGCCCGGTGCTCTACCAACTGAGCTACACACCCGTTTAAAATAACGTTTTCAACATTAATCAAGGTTGAGGGCAGAATCGAACTGCCATTATAGGATTTGCAATCCCATACATTACCATTATGTTACCCAACCCTTACCTCATATGAGGTGATGTTTATATCTTCTAAATTTATTTAAAACAAATCCAGACTTTAATACCTACTAAACCAAAAGAAGTATTTGCGCTTCTAGAAGCAAAATCTATTTTACAGTCAAACACATGTAAAGATGTTTCACCATATTTAACACATTCTTGAGTAGCACGCTGTGCTTTTTTAGATTTACCCCCAACACGCCCATTACAAGTAATACGTATACCTCTAATAAATGGTTGCATACTTGCTTGTCTTAATATTCTATTTTTGATTCTTGAAAAAGAAACTCGTCGTTCAATAAAATAGACTATTTCATCAGCTACGAAACCAGCACTTTGCCAATTTTGTTTACTATAAAAAGGAAATAATTGTAAATCAATATTATAGTGTGATGATAAAAAATTCTCAATATGAGTTTTATATTTAAACTTTTTTTGAGAAATCATTGATCGAGTGCTATCTAATGCATTATAAATATTAGTTTGTTCCAGACCAAATTTTAAAAATTGTTTGTACAAGTAACGAATTAATTTCATTGGTTTTATAAACTTGTTTATTTTACTTAAGCTTTGAATTTGAGTTGATGAGTCAAGTTTATTATATAATTTTTGATCAGTCTCAAAATGATCTTTTTGTAATGCTGGCATAAAAGATAAAGACATATTTTGCGTCACATGCGTCACACCAATAGTTTTCATTTCATTGGTTTTAGTCAAACCTTTAATTTTATTAGATCCTTTCTTTTGTAGAGAATATTTAAAAATATTTTCACTATTTAACGAATTATACTCTTTATTTTGAAACCCATCAACGAATAAATGATTAGATATATGTTCAAGTCCCGTATTTGTAAGATCGTTGGATTGATATGCAATATCGTTATTATATCCAGATTCTTTTCTTGCACCTACTAGATAATATTGTAATAATAAATTTTTTAAATTACGTTTAGATGTTTTGTTTCTAAATTTGGTGTTTGTTTAGACCAAAATGAGTCTGATACTAAAGAATTTAATAATAATTTAGCACTAATATTTTCTAAAAAATAAAAATTGGGTGCACCCACTTGATGTTCTGGTTTTTTTGCAAGAGTAATAGACCCATTAACAAGATTAGATTCGTGTAAATTATTGTTATTATGAAGTTTTTTACTTATTTCATGAAATACGTGTGGTTTGTTAATTTTAGGAATAGTTTTAAAAAAAAGATTATCATGTAAATTAGTTGCAACTAATTTACTTTTTTATCATTCCCAAACCAACCCAAACCAGATTTTTTTGATTTTAAAGATACAAAAGATTTAGGTAGATTACTCCATGCTTTTGAAAGGTGTTGAAATAATCCTAGATTTTTAGCAAGAGATACACGAGATGCTCTTGGTATACAAAAAAAAGGATATAATTTTATATTTTGTATACCGAAATTTACACTAACGCGTGCTTGTGGAAGCCTAACTAATTTTAAAAATGTATTTAAATAATTAGTTAAAAAAAGTTCTCTAGAAAAACACTTAGCGTAAAAATGATCACTATACCAAGTACTATCAAAATTTCTATTTACATTTTGTAATCTTAAAGAAATTGGATTTGTTTTTTGTCCCATTTTTAATTTATTTTTATTTATTTTTGTTGTTTTTTCTGAGATGATATTGTCCCAGTATTTAAAACTATATTTGAGTTATATATAGATTCAGATTATTTTGCTAAAATAAATTACATTTATTTATAGATGTTACTTGTATGTAAATATATAGATTGTCCTATATAATCTACAAAACAGTTGTTTATTTAAAACGATTTGAATTTTATGAAGTTTTGGTTTAGAAATAAACAAATAGACATAAATTTCATTTATTTACGAATAAAATAACGTATATTCTTTATGAATATCAGTTTTTTAATTTCATACAACCAATCGGATTTATAAAATCATATTAATAAAAAAAATTTATGAATATGATATGAAATTGGACGACATATATAAAAAGTATATAAACTTCTATTATAATCTCTTTTGCATGGTAAATAATAAATAAAGCAAGTGGTTGGATTAATGAATAACACCGAATCAAATGAAATTTATATTTATTTTGTTTTATAAATCCACATAATTATGAAATAGATATATAATTGATTATAAAATAGAAGCTTACGTACTATTTTTTTTGTTTTGTATTAAAGCAGACCAAACATTTTCGATTTTTCTCTCTAGAACATCAGATAATTCGTTTAGTTGCGAATCAGGACTTAAAGTTTCTATAATCGACTATAAACTTCTTGACTTGATGTATTATATACACACTCAATTCCTTTTTTTAAGTCCAAATGATTATACGCTGTTTTTCTATAATGGCTCCACAAAAAAACAGATGTGGTATTGAATTTAGAGCTTTCCAAATAGCGGGTAATTGATTTAAATCATACCAGCTAAAAGCATATTAGGTCCTTGAAAAAGATTTAAAAAATTAATATTTTTTCTATCCAAACCAAGTTAGGAACCCAGCTCTAGATTTATCTAAAGATTTAGAAACGATACAATCATTATTATATAAAAACGGACTATCTGCCAAAAATTTTTGTATAATAGTGTTTTTATATTGAAAAATACGTATATTATTTTTTGTATCCAGACCTAAATCAATTTTTAGATTAGATATTTTTTTTTTTGAGTTTGTTGTATAAATAAAACGTATCGAGAATTTTGTAAAATGCTGGCAGTTTTAGATAACTGTATAAGTTTTTTTTTACTTGCCATAATATATTGAAAATTTTTTATTAATTTATTAGAATTATAATTTTTATGCGATCTATTTATTTGTTTTTTTATTAAATTAAAAAACACGCATAAATTACCGAAAAAAATGCATTCGTTATAATAACAAGTTGAAATAAATGAAATTTATTATATCGTTTTGTTATTTATTATAACCACTTTGGTGTTTAATAGAGATATGGATTTGTACACCAACTACATGTAGATTTTTGCAAATTTCAATAAAAGCATGGAGACTATTTATATTTGCAAAAGAAAGTACCAGTGATCTCTTATATGTTTTAATTTGAAACTGATCTCGAGATTTTTTATGTATATGTGGAGAACGTATTACAGTTATTTTCTTTAATTTAGATGGATAAATATTTCTTTAGAATCCGGTGTTTCCAAAGTATATAAAATTTCATCAAATAAAGAAACCAGTTGATTAATATACAACGGATCAAATGATTTTAATTTTAATTGTACTTGTTGCATAAAAATGATTTTAAACTTTGTTTTTTTTGTTTGTCTAAATTGTATAAATAAATTACAATAAATTTGATTTATTTTACTTTGTACACAAAGCACTTGTTCAAAAAAATAAAAGTACTTATTATATACTGTATGTACCGAAAAAGTACCCATTATAATATAATGCTTTTATTTTTTTGAGCAAGTGCTTTTATTTGTCAGGCCAATAAAATACTTGTACAAGTTAAAATAAATGAAGTTTATTAAAATAAATTCGATTTATTTGTTTGTCTAAATACATATTATTTAGACACATAGAGCAATTGCTATTTTATGTGTGATCAAGTGTAACGGTGCAGGGTACGCCATACAAAAAATCAGAAAAAATAAAGAAATGCTAATGCTAAAGCATTTGTTCGTGGTACGCGAGCAGTACTACACCAAGTTTTAGGAGTACTAAAATACATTATTCTTATTAATCTAAGATAATAAAAACAACTAACTACACTTGTACACACACCTACGACAGCTAATACACCTAATTACTTCCAAGAGCGCAAAAAAATATAGGCTTTACTATAGAATCCAGCTAATGGTGGTATACCAGCCATTGAAAACATAGCAATACTAAAAGTAAATGCTAAGAGAGGGTTAGTTTTAGCTAAAAAAGCTAAATCAGTAATATATTTAATTCTAGGTAGCCCATTATTATGTGTATGACGCATGTTACATAGTAAAATACTAAATACGCAATATTCATAAAAATATATACAATTAAATATATAGATAATGCTTGTATTCCTTCAATACTAGCGCAAGCAAATCCTGCAAGTAAATATCCCACATGGTTAATACTACTAAAAGCCATTAATCGTTTGATTTGACTTTGTGAAAGCGCAGCTAATGCACCTACAAGCATAGAAGCTAAACTAGCAAAAATAACAAGTGTTTGCCAAATTGGAAACAAGTCATAAAAACTTTGTAAAAATACACGAAGAAACACTGCAAATAATGCGATTTTAGGTGTAATTACAAAAAATGCTGTAATAGGCGTAGGGGCTCCTTGATATACATCTGGAGACCACATATGGAAAGGTGCTGCAGCTATTTTAAATAAAAATCCTGCAAGTATAAATACCATTCCTAATGAAACAAGTGCCGATTCTGTTGTTACAGCTTGAATACCATCAAATGGCACAACACCTGCTGCAAAAATTTTAGCACATTCAGAGAATGAAAGTACACCAGTATATCCATATATTAAAGAACAACCAAAAATTAATAAACCTGAAGAAAAAGCCCCAAGTAAAAAATATTTTAGTCCTGCTTCAGTTGCAAATTCTGAATTTCTTTTTAACGCAGCTAACACATAAAAACTTAAACTTTGAAGTTCTATTGCTAAATATAGTGATATAAAATCTGCTGATGAGTTAAAAATAACATACTTGATACAGCAAATAGTATTAATATTAAAGTTTCAAATGCATTGTCTCCTTGTGTTTGGATATATTGTAATGACATTGATATACAGCATGCACTTGATAATAAACATGTAATTTTTACAAATTGAGTGAAATCATCGATAACGAGTGTGTTATAGAGTAACACAGCATTATTTATTGGACTATTATAAATCAATAAAGAAGTATATAACAAGGCCATTATCGCATACCAGCTGATATTATACGATAATAATGGATAATTTAATGATTTTGATGTACTAGTAATTACTCCATAAACTAATAAAAAAATACCAGTAGATACTAAAAATATCTCCGGAAACAGAGCTAGAAAGTCATTTTCAAATAAAAAACTCGAAAAGGATATCTGTTTATGAAAAGATTGTTCTAAATACATATTTTTATAAATGCTTTTATATAATTTATATTTTTATGTTTTTTGTACTGTTTAATAAACAAGCAAAAAACATAAAAAGGACCATATTTATTTACTCAAGTACTATAAGAGTGTAATCCACAATCCATATAGTGAAATAAACAGGTTAAAATAAATGAATTTATTACAATAAATATCATTTATTCCGTTAAGATTTATTACCACCAACGATAACGAATATTTGCACGATTGGTGATAGCTGCAGTATGCAACTCATCGCGTTTTTGTCTAGCTTTTCCTTGTTTGGAATAGGCTTGATATATTTCATCTGCTAGGCATTCTGAAAAATTTTGCGATGAACCTTGCTGTTTTTTTCGTGCTGATTCAATTATCCATCGCATAGCTAGAGTGTCTGCTTTGTGTTGTGATAATATAGCTGGAATTAGAAATGTATTTCCAGCCCTTCGTACTTTTTTTAATTCTACACTAGGTGTTACATTTTCTATCGCTATCGATACTACCTCAAGTAATGAAGACATTTCAATAGAATAGAATCATTATTTAAGGGTATCGTAATTTCTTCAAGAGCTTTTTTATTAAATTCATAAATGTAATTTATTTTACCCTTTTCTAGAACTTCGTTTATTTTCCCTTTACCTATTCTTTGATTATGATTCATGTGGATTTTTCCATTTTAACTGTATCCTTTGGAGTCTGGTCTGAAAATACATTTTTTTTTAATTTTTTATGCTTTAAGATTAACAGACTATCATAAAATAATTGTACAGCTACAGATTTTTTACCATCTATCATTAATAAATTATAAATTTATTACTATTGATTACAGTATTTCTTGTAGTCCCGTATTGTTTTTGACCGTTCATATAATTTATTTATTATATCGTTTATTTTTTAAATAAGACACTAATAATGTTTGTTTTGTCTAAAATAAATTGGATCTATTATATCCATTTTTTTTTAGAGACGAAACAAAACATCATTATGCTTTACTTTTTGGTGTTCCATAGAGTGACCTAGATTGTTTTCTAGAAATAACCCCTTGTAAATCTAATCGACCACGAACTACTTTGTATTTCACTCCAGGTAAGTCTTTTACACGACCACCTCGAATACATACTACGCTATGTTCTTGAAGATTATGGCCTTCACCTGGAATAGAAGCAATAACTACAATTCCATTACATAGACGAATTTTTGCTACTTTTCTTAGTGCTGAATTAGGCTTTTTAGGTGTTCGTGTGTATACACGAAAACATACACCTCTTTTTTGAGGACATCCAGCTAATGCTGGTTTTTTACTTTTAAGTTTTGGAGCTTGTCTAGAGCTTTTTTTTCGTAATAATTGATTGATTGTAGGCATAAAATATTGCTCTATTTTTCGTTTGTTGGGTAAAATAA
>CCAP_211-61
gctggacaaagaatgaaaagggcctgcgctgatccagtgaaacatagcaatcatgaggaggattttgctctgttgacaccataatgactcagtgaccgagatacatgaatagaaggagctagtagaaaagtgcagaacgtcatagtgtagagaggtagccgtaagtcagtattacggcgttaaaacttgtaggcagtaaactgttaaccgaaaaccacgcagtaacatcattaaaagcatttgaccgttgcgaagagaactacccttatacgcgagtataatggaggtgtcagacttgtcccaaataatgtataccccgcagatcactcttcggaaactccctctatagctgacctaacaatagcacgcctcatccctcatatatactccggtgctgcagaagggtcctactggttcagtcgcctttcgcctcaagcattggacttacaatctaagaaggttattttccaataggctacgcgcgccaattaccatggtgcgccttgtcgatggtcccgcattttagtcccgaccctgttcagagcaggagtaagagcaaattttcggacaccccatccccgattgctttccggtgtagcaatgagcaagggcccttcgagctctggaagtctatgatCTAAAATTTATTATCAAATTATTTTTTCATGCCTTTTCTTAGAATATCAATATCTAAATGAAAAGGTAAGTATATTCTTTGTGGCGAATATAAAAAAATAATACTATTTGTAATTTTAGAAATTTCTAAATGGATCGGTTTGTTGATTTTTGCTAAATCCGTTTCAATCTTAGACGTATTTGCATACAAAATGGTATCAATTTGTTTTTTTCTATTTTTTTTGTTTTAGTATTAAAATTATTAATAGTTTTTAAAATTAATAATTTTTTTTTTAATCTTAATGCCAATACAACACAATACGATTCTATTTGATTTGATAAAAAAACAAATTTTCAAGGTTAAATAAATGAAATTATTCGGAAATAAAAAATTTTTTTTTGTTTGTTTTGAAAAATATGTATTATTTTTTGTTTCCAAACTTGTACCAAATTTTAGATTAGATTTACTAGTGGATTTCATTGTTTCCATAAAAGAAAAATAATCTAAGCTATTGTCTTTTTTATTTATTTTGGCTGATTTGATGAAAAAAAACCAGTATTATCAATGTAATGACTGTTGTCAATAGCGGTAAATCGAGTATCCAAAAGTTTTCACGTTAGATATGTTAGGATTAAAATTGCTATCGAGCACTATACACTTTTTATTAGACTGTTTAATTTGTAAACTTTGTTTATTATTTTTATTATCCAGTATAATAGAATTTGAACACATTTTCCACAGAATGATACTAGGAGTGCTAATGAATCGTTTAATCTATGTTGTGCACAGTCAAAGTGAATTTGAGTCTTTTCATCAAAAAGAAAAAAATTTGGTTTTTGGATTTTATCATTTTCAGTAGAAAATTGAGTTTTGTTGTATAGAGTATATGGACTTTTTTTAGGTGTATATGAAATCACGTCTCCCGGATTTAGTAGAGTACTAGGAAAACGACAAATCTTAGAATTTACATAAATTTTAGAATGTCTACAAGCTTGTCTTGCTGCTACTATAGTTTTTGCAAAACCACTACGGTATAACGCGACATCTAATCTTTTTTCTATTAATGAAAAGAAATTTTTTGAAAAATACCCAGGCATGATTGATGCTTGAGATAAAATTCTATGTAATTGTTTTAAAGGAATATATCCATAAAACATTTTTAGTTTCTTAACACATAAAAGAATTTCCAAATATTCTCTTGACCTTGAACCTGTTGATTTATTTACATGTTTATTACACTCAAAAAGAAAATCTTGTATTGGAAATAATAAATTTATATTCTTTTTTAAATAGATTCTTGTTAATGTAGAAAAAACTACTTGTTGAGTTTTTTTTTCTACATTCAAATTTCCAAACCTAGAAAATCGTTTTGAATTTTTTTTCTGTATCATTTTTATTTCCGAATAATTTTCATTTATTTTACTTGGTACACCTTGAAAATTATTATACAACGGATTATCATTGTATGCAAATGATAAACATTTTTTATACATTTCTGCAGCATGAACATTTTCATTATATATACTAACAGGTGTGAAATTTGGCCTAATAGATTAGAATTATTTTGAGATTTTAGAGAAATTTTCATAATTTTATTGTTTTATGTACTATATGCATCTAAAATAACAGAATAAATGAATTTATTCCGTTATTTTAAGTTGTACCAAGTATTTTAACTCGATAATTTATAATTTACCTCATACTTTCATGCCCCATCGAAAGGTTTGGAAGGCACTACTTCATGCTTTAGCGGAAGGCATTACTTCATGCTTTAGCGGAAGGGGGATTCGAACCCTCGGCTTATGGGATATGATTCCATCGTTCTAGCCACTGAACTATTCCGCCCTCATTATACCTACATTTCGTTTTATATCGAGAATAAATTCGATTGGTTGTAAGAAGTTTCAATTGAATTTGTTTTACACGAGTATAGAATAAAAGTATTTTATTGTATAGTCTCACTACTGAAAAATCTATATATATAACAACATAACAATGCTACGTTGTTATATATATAGATTTTGTTTGGAGAAAATCATATAAGATTATAGTTTCTCCAAACAAGAAAATAATTAAAATACGAAAAGGATTAAGAATGCCATCATTAAAGCGAATAATGCAATCGCTTCAGTTAACGCGAAACCTAAAATAGCATAACCAAATAGTTGTTTAGTTAAGCTTGGGTTACGAGCTACTGAATTAATTAATGATCCAAATACAATACCAATACCAGCGCCGGCACCAGCAAGTGCGATTGTCGCACAACCTGCTCCGATTAATTTTGCTCCGTCTAACATATAATTTTTGTATATATTGCCTATGTTTTAGATAGCTTTACATAATAAAGTTATGTAAAAATTGTATAATAAAATAAAATTGATTATACTATTTATTGAGAATTTTTAAATATTTAAAAATCCAAAAGAATTTTTCTTTGATTGTAGCTAGATATATTAAAGAATTATAAGGATATTTATTTTAGTATAATATCTTATTGTCCAAGCTTATAATTCAGTTATTTGAATAATAAATTATATGGTGTGTACTTATTTATTATTCAATAATACGGCAAATACACACCATAAAATGAAAAGATTAAAAATAACTAACTCTAATTTTATCAACTAAATTTTAGGTTTTTGTAGTCTAAAAATACTTCGTTTTGACTATATTTATTTTACTTGGTTTACTTCGTACACTTGGTACAACTAATGTAATCTATTCTGAATTTATTTAATAGTTTTTAGTGCGTAATTTGCGAACAAATTTTTGTATTTTTTGCAACCTTTCGAAATCACCTTTATATTTTTGATAAGAGCGGACCCATATTTGAAATTCTACGCTTTTTAAACTTTTTATTGCATATCTATAACTATTGTCGGGAGCAGTGAAATAATAATAATTTGTTCAATAGATGAAGAAGCTCCAGTAGTTAAGTTATAATAAATTTTTTTATTAATCGCTATTTTAGCCTTAATACCAAACATTTTACGAAATGCTTCTAACAAATGAAGATCTTCTTTCGTGTAAGGTTAAAAAAGTGTATTATACTTTTTTTGTACTAGTGCCTATGGCTTTAAAAACAAAACTTCCATGAGCTTCATAAATCCAGATAACCAGGGCTTGCTAATTATCAAGTGAGGATCACTATGATATCGGGTTTCGCCTTTTAAAACCTTAGCTTAAAATCTTCTTGATTTAAATAGTACATCCAAACATGAGATTTATAATTATCAGGTAATTCTCCCCCAAATAGCTGTTATTCGTCTATCCTTTTCTGCACTGATAGTGATGGATTGTCATAAATTAATAGACACCTTCTAAATCTATCATATCTGTGTTGTTTTACAGTCAATAAAGAAAATTCATCAAAAATAGGTAAAATGAATTTATTAAATCTTCTCTATTTGATACATAAAAACTGATTATATTATCATGTGGTTTTGAAATTGTACCAACACTAATTGCTTTTGTATATAATGCAACACTTGACTATTTGGATGGAAATAGATAATTTAAATGTAAATTTTCTGTTTAGAGGATACTTTGGATCAGCTTTATGAACTGTAAAAGTACCATCACCTCAGTAAAGCCCACTAACCATTGTTTAAAATATTGTTTTTCTGATAACATACTACTAAAATTATAGATTTCACTTATATAAAATAAATTTTATTTATTATTATGTTATAATTATTTCCAAACCTGTACAAAACAAGTACAGCATATTATAATAAATTATGTTTATTTTAATAGCAAATTTGATTGAGTTTGGTTTGGAAATAAATAAATAGAGCATATTTATTATGATTTAAAGATTAGAATCAATTTATATTAAGCTAACCAGTCAAAACATAATAAGACACCTGCAACATAAATTACCCAAGCTAGCGATAGGGGTAAGAGTACTTTCCAACCTAAACGCATTAATTGGTCATAACGATATCTTGGGAAAGCGGCACGTACCCAAATAAAAGCAAATAGGAAGAACACTACTTTTAAACTAAACCAAAATATACCAGGAATCCAGTAAAATATTGCAAAATCAAAAGGAGGTAACCAACCACCTAAAAAAAATATACAACATAAACTACTCATTACAATCATATTAGCATATTCTCCTAAGAAAAATAAGGCAAACCCCATAGCAGAATATTCAACGTTATACCCAGCAACAAGCTCCGCTTCTGCCTCGGGCAATCAAAGGAGCCCTGTTGGTTTCAGCTAAACAAGAGATAAAGAACATCACTAATAGTGGAAATAAGGGTATACAATACCATATTTGTGTTTGAGCTAATACAACTTCTGTTAAATTTAGAGACCCAGCACAAATACATACAGTGATTAAAATTAATCCAATTGAAACTTCGTATGATACCATTTGTGCAGCAGATCTACAACTCCCTAAAAAGGCATATTTTGAGTTACTAGACCATCCAGCTGTAATAATACCATAGACTCCTAATGATGAAATAGCAAAAACATAAAGTAATCCTACATGTATGTCAGCTAATACTATACCTTCACCAAATGGAATCGAAGCCCATGCTACTTGACTTAATAAAAAAGTTAATACGGGAGCAAAAAGAAAAATTACTAAATTTGCACTACTTGGAAGTACAGGTTCTTTTACTATTAACTTTAAGCCATCTGCAATAGGTTGAAATATACCATAAATACCAACAACATTAGGACCTTTTCGCGTTGCATTGAAGCTAATACTTTTCTTTCAGCTAATACTAAAAAAGCAATACTTAAGATTAAAGGTACAGTTAAGGCTAGAATTTTCAATACTATACTAAATATTAAAATATTCATAATTTTTCTATTTTATTAATGGTTGTATTTATATATTTATATAAGATAAACTTATTATCCTAAATAAATATATAATGGATAAATAAATTATAGCTCTATAATTTTATTTATTGCTTGTTTTTTTTATCTATCTTAAAATAACTAAATTTCTTTTATTTTAATAGATAACAAGATTTGGAAGTAATATTTATTTCGATATAATAAGTAAAATAAGAATTTTATTATTGTCGACTCGTTAAAAAAAGAATCAACAATAATAAAATTCTTAATCAATATAGCTTGGTCTATATGTCTCCACCAGAATTGTGAATAAAATAAATAATTATTTATTTTAATTTCATACAACCAAGTAAAGACGATAATTAATTACAGTTATTCGTTATCGTGCTGTAATAAATCTATCAGTGAATCCATCAAAGAAAGTTTTTAAAGTATTTAATAATTCGTCAGATAAAGCTTTTTTATCTTTGATAGTACTTAAAATAGCAGGATCAATTTCTTTTAATAAAGTTTGTTCAAATTTTTCAATATCTGAAATATTTAATTTATCTAAATACCCTTTAGTTGCAGCGTATAAAACAACAACTTGTTTTTCAATAGGCATTGGTGAATATTGACCTTGTTTTAAAACTTCAGTTAATCGTGCTCCACGGTTTAATAAATATTGAGTAGAAGCATCTAAATCACTACCAAATTGTGCGAAAGCAGCAACTTCACGATATTGAGCAAGTTCTAATTTCATAGTACCAGCTACTTGTTTCATAGCTTTTACTTGAGCTGCAGAACCTACACGACTAACAGATAAACCTACGTTGATAGCAGGACGTATACCTTTATAAAATAACTCAGTTTCTAAGAAGATTTGACCATCAGTAATAGAAATAACGTTAGTAGGAATATAAGCAGAAACGTCTCCAGCTTGTGTTTCAATAACTGGAAGTGCTGTTAATGAGCCACCACCTACAGAACTAGACATTTTAGCTGCTCTTTCAAGTAATCTTGAATGTAAATAGAAAACATCTCCAGGGAATGCTTCACGGCCAGGAGGTCTACGTAATAATAATGACATTTGACGGTAAGCTACAGATTGTTTACTTAAGTCATCATAAATTATTAATGCGTGCATTCCATTATCACGGAAGTATTCACCCATAGCACAACCTGAATATGGTGCTAAATATTGTAATGGTGCAGGGTCACTTGCAGTAGCCGCTACAATTACAGTATATTCTAATGCTCCTGCATCTTCTAATGTTTTTACAATTTGTGCTACAGTTGATCTTTTTTGCCCAATTGCAACATATACACAGTATAATTTAGCTGATTCGTCTTTTGATACGTTTACGAATTTTTGATTAATGATAGCATCTAATGCAATAGCTGTTTTACCAGTTTGTCTATCACCAATAATTAATTCACGTTGTCCACGACCAATTGGTACAAGACTATCAACTGCTTTTAAACCTGTTTGCATAGGTTGGTTTACTGACTCACGAACAATAATACCAGGAGCTTTTAATTCTGCACGAACACGAGTTACATCTTTTAACGGACCTTTTCCATCAATAGGGTTACCTAAACCATCTAATACCGCCTAATACACCTTTACCTGATGGTACGTCAACAATGGTACCTGTACGTTTTACTAAATCTCCTTCGCTAATAGTACTGTCACTACCGAATAATACAACACCTACGTTGTCATTTTCTAAGTTTAGAGCCATACCTTTAACACCACTTGCAAATTCTACCATTTCACCTGCTTGGATTTTTTTTAAACCATAAATACGAGCAATACCATCACCAACTGATAATACTCGACCTACCTCGTCTACATTAATTTTTGAATATGTATTTGAAATTTTTTGTTCTAGTAATACTGATATTTCACTTAAAGATAATGCCATAAATTTGGAAATCTTATGTACTCTTTTTTCTTATAACATTTACATATGTAACGCTTTATCTATTATTGATATGACGTTTTTTACTATAATACTCTCGTTAATATATTAACAGACAAAAAACAATAACAACACCATAATAAATTTTACCAATAATATCATACATACGATAGGTCAAAACAAACTACATTTATTTTGACCAGATACAAACTTCATTTATGTTGCAGGAAAATAGCTAAATAAATATTATTTATTAGTTTACCTGGAATCAGGAGAAAAGGGACTCGAACCCTTAACCTTTGGTTTTGGAGACCATTATTCTACCATTGCAACTATTCTCCTAAGATACCAAGTAAAACTTGACAAATAAAATTTATATCTAATGTTACAATCAATTTATTAAGAATTATAGATATTGAAGTTTTCTTCATTTAGCCAACTATCGGACTCGAACCGATAACCTTCGGTTTACAAAACCGATACTCTACCAATTGAGTTAAGTAGGCTTGGTTGTACAAGTAATTTCATACAACCAAGTTTATTAAAACCTTATAAATAAAAGCAGTTTAAAAACTGGAATACGTGCTTGGAAAGGGTCGAACTCTCAACCTTCAAATCCGTAGTTTGACGCTCTATCCAATTGAGCTACAAGCACTAGTAAATCGAATTTATTTAAATGAATTTATTTTAACCTATGCTTTTTTAGCCTATTATAATAGGCTAAAAAAGCATAATTTAAAAGTTTAGTAATTTTTAATAAAAAATAGAGTCCAAATAATAGAGTAGAGAGATGAAACCAACCGGGTCTATTGGACTCTAACCTTTCATTAAATTAATAAATTCTACTGCAATGGTTCCACGAATACGATAATAACTACAAGTAATGCTAATCCTATCGCGGATTCAGCTGCAGCAACTGTTAATATCAATAGCGCAAAAAGTTGACCTATACAATCATCAATATAGACAGAGAATAATAAAAAATTTAAATTCACTGCTAATAACATTAGCTCAATTGACATCAACATTACAATAATATTTTTTCTATTTAAAAAAATGCCCCAAATTCCTAATAGAAATAATATCATGGAAACTGTAAGATATTTAGATAAATCCATAGTATTTATTTATGTGTTTTTCTTTTTTTATAGTCTAGAAACAAATATAATTATATTTGTTTTATTTTATACTTTTATATCTATATTTATATACTGAAATAACGTTTTTCTAAAGGTTATTTTAGCTACTTTTCTGATAGTTTTAGCAAAATCTCTTGTATTTTGTAAAAAAACTTGTTGTCTTTTAATACGAATACCTTTTTGCATTGTTAAAACAATAGCTCCAATCATAGCAACTAGTAATATAAGACTAGCTACTAAAAAAAAGTAAAAGTAGTAAGTATATAATAGACTACCTAGAGCATCTATTGTATGAGATGTAGATAAAAACATTCGCCAATCTATAAAAGATAATTGATTGTAGTTGGCTAGTAATTCAGTATTTTCAATATTATATGATAGTAATGGAATCAAATCATTATCGATAAGTATACAAATTTCAAATAAAAATAGTACCGCCAATACACCACCAACTGGAAGATAACGTAATCTTTTTTCGCTGATCTCAGAAATTCTTATATTTAACATCATAACTACAAATAAGAATAATACTGCTATAGCCCCTACATACACAACTAAAAATAATAGTGCAAAAAAGTCTAATCCCAATAATACTAATAAACCTGCAGCATTAAAAAATACTAGAATTAAAATAATACAGAGTGTACAGGATTTCGGGCTTGAATAACTAGTGCACCTGATACTAATGTTAAACTGGAAAATATATAAAATAAAAAATCCATAGATTTATATTTTGATTTTTGCTTTGTAAAATAAATGAAAGTTATTTAAATAAAAAAAGAAAATAACTTGTTTATTATGTTTTGATTATGTATTATATATGTACAAAAATGTTAATTCATAGATATATACGTACATAATTCTTGTTTAAAATAAATGATATATTGATCAATATCTCAAGGTCTATAGATTCGACAATACCTAACATCACTTTATTATATTTTAAAATTCTTTGTTACAAGTTATGAAACCAAGTAAATTTTATTTAAAAAAACGCAATACAAAGCCAATCCATAAAGAAAATTCAAAAAGAAAACTGGTTACTAATAAGCAACAAAATTGACTCAATATTTCTGGGGGAGATAGAATGATGAAATACAAATGATACAAAAAAATACAATTTTTCTATATCTACAAAGACTAAAACAGTCAAAATAAGATAAATAAAATAAAGCTATAAATATTACTGGTATTTGAAAAAATAGACAAGTAAAAAATAAATTTGTATACTTGAACTTACTGTTGATTCCACACGAGGAGACATTTCTATTATTTTAAATGAATCCGTTTTATTAAAATAAAACAATAAATCCGTTTTTTCCGAATTTTGGAGATAAATATCATTTATTTTACCTTGATTGTTATCTGTATAGTTGATATAGATTTGAAAACTTGAAAATAACTCACAAATTTGTGGAAATATATAAAAATATATCAAGTATGTTTCGATGCAAACAATAGTCGAAAACAAAGCAAAAAAGTTGTTATTTCTTTTCTTTCAAAATTATAACGGCTTGGTACAAAAAACTCCAATATTGATAATATAATTAAATATACAGACCCTAGAGAAACATAAATACATAATTTGTAAGTAGTCGATAATGCTTCTGTAATATCAGTTGATTGTAATATTTGATTAATTGTAGAAAAGGTCAGATATAAGATACATCAGCTCAAGTTGATAATAGTAGCAAGTAATTAATGTACAAATTAAAGAATAAAATATATAAAATATACGATAACGTATTTCATTGTAATGAAATAGCATTCTAGAAGAATTCATTTTTAAATTTTGTTGTGTGAAGTTATTAAGAAATAAACTTATATAATTATTTTACTTGGTTGTATGAAATTAAAATAAATAAAATTTATTAAAAGCGACTTAAATAATTTTTTTCATAAAGTTCTTGTCGATTATATGGAGAGCTCTCCTTAGTTTAAGCATGAATACTTTATTTCTTTGTTAGTTATAGAATATCGAGATTGATTCTAATAAGTAGTTAGTTTTTTGTAAAGTGGATGATATTTATTCTTTGTCTTCTTTCTTTATTGATTACTATAGTAACTAGATTGACTATTTCTCAGATTGACTATTTCTCAATTGACTTTCAATTGACTTTCAATTGACTATTATTGACTTAACTAATGACTAAACAAGCGGATTGATTAAATGAAGATAAAAATATTCACTTTAAATTTGCAATATTATTTATTTTAACTTGAATTTATAATATTTTTTTATTCTACATAATCGACATTATATTAATGATCTAATAAATTATTAAAATATAATCTATTTTGTGTATGAAACAAATATTAAACTGTTTAATGCCCTCAGAAGCTATATTTATAGTTTTTGAATTATGTCAATACCTTCTTTAACCAATATTTACCCAATTAACATTTCTTGAATTGTTGTATTTCTTTAACTTGCATATCAACAACAGTTTTCAATGTTTTACAAGATGTGTGTATATTTTATTAGCTTCTGGACAAAGAAAATCGTTATAAAAAGCTAAATAACTTAAAAACTAATATAATAAGTAAATAATTAATTTTATTATTATTAGTAAGTAATTTAGTAATACTAAATACTATTCTAATTGACTAAATTTTATTATTATTTTTATATTTATATTTTAAATAACAAATAATATTTAGTCATCTGAAATAGTGTAAATATATAGCTGTTTTAAAATAAACATGTAAATAAAAGTATATATATTTATAATATCACCCTAAAATATGTTTATTTGGCTTATAGAATGCAATTAATATACTGTAATGATTTTAATATATTTTTATCTATTTAAATTCTATATAAAAGCCATTGCTATAATTTATCAGGAAAAAAAGTAGCTTTATTTGCTGTGAGCGCTATTTTTATATTTTGTACTAAAAAACAGTCTCATTAGTTAAGGCTCATAATATTATCATTTTCCCTCCACCAACATTATCGTCCATGTATAGATCAATTTGCGCATTAAAATAACGAAATAAATTTGGTTTATTTTATTCGGAGATACATATAATATGTATTATTTGTTCTCTTTAAAAGAAAAGGTGTATGATTAATATATAAAGTTCTTGTCGATCATATAGACAAGAGTTTTATATACATAGAGTAAAAAAACGGAACACTTTATTTTTTGGGGTGTAGCCAAGTGGTAAGGCATTGGACTTTGACTTCAACATGCAAAGGTTCGAATCCTTTCTCCCCAGTTTAAAATAAATTTCATTTATTCATTTATTTGTTTATCTAGTAAATAAAAACTGCAATCTCTATTATTGACTTTAATAAATTCGATTTATTTTATTGGTTTATTCTCAACGAAGTAACTTCTCAACGAAGTATTTTAGGTCGAAAAATGTCAATAATCAAAAAAATAAAGACAAAAAAACAAAAATGTACGAATATTTAGGAATACTTATTTATTTTTTTATTGCACTAGCATTATCACTATTATTATTAGGATTACCTTTTGTAGTTTCTACAAGAAAAGCGGATCCTGAAAAAATCTCAGCATATGAATGTGGTTTTGATCCTTTTGACGATGCTCGAGGCCGATTCGATATTCAATTTTATCTGGTAGCAATTCTATTTATTATTTTTGATCTTGAAGTAGCATTCTATTTCCTTGGGCTTTAACTCTAAATAAAATAGGTTTTTTTGGGTTTTGGTCTATGATGCTATTCTTATTAATATTAACTATAGGTTTTGTTTACGAATGGCGCAAAGGAGCTCTTGATTGGAGCTAAAACTTATATTATTTTTTTGCCTAAGGTTTTAAAAGGCTATTACCGACAAAAAAATAAAAAAAGAAAGGTCAAATAAACTTTGTTTATTAAAATAGTATAAAATTAAGATTGTAATTTTATATTTTAATTATAAAAAATATATATATAAATATATTTATACAAAAAAAGAGTCTATCTTTAATTTTTGTATATTCAATAAAATAACACATATGATTTCTACACCTTTAGAACAATTTACAATATCAAGTATAATACCTTTACATATTGGTAAATATTACTTTTCTTTTACAAATTCATCTCTATATTTATTTTTAGCTATTGGTACAGCTGGTTTATTATTTCATTTTGTAACTCAAAATGGAGGGTTTTTAGTACCAAGCCGTTGGCAATCACTAGTAGAAATGATTTATGAGTTTGTTAGAAGTCTAATACAAGAACAAATCGGTGCAAAAGGAAGAAAATACTTTCCAATAGTATTTACCCTATTTGTATTTCTATTATTTACGAATTTAATAGGTATGATTCCGTATAGTTTTACAGCTACATCTCATTTAGCTGTAACTTTTGGATTATCACTTTCACTCTTTATTGCAATCACTATTATTGGTTTCCAAATACATGGCCTACACTTTTTTAGTTTTCTTTTACCAAAAGGCGCACCTTTAATATTAGCACCATTATTAGTAGTTTTAGAGTTAGTATCTTATTGCTTCCGAGCTATTAGTTTGGGTGTTCGTCTTTTTGCTAATATGATGGCTGGACATACTTTAGTAAAAATTTTAAGTGGGTTTGCATGGACTATGCTTTCTGTAGGTGGTGCTCTATCAGTAGCATCAGTTTTACCTTTTGCTGTAGTTTTTGCTCTTACAGGACTTGAAATTGGAGTTGCTTGTTTACAAGCATATGTATTTACAATCCTTATTTGTATCTACTTAAACGATGCTATTAATTTACACTAATATTGGTAAAAATATTATTTTACCAAATGGGGTTTTCTTAATTTATAAGCTCAATAACTAACGAGTATTGGTAAAAATAATAAAAGTACAAAGTCTATTTATTTGAAAATTTTCAAATAAATAGACTTTTACTTTTATTATAGCAACAATAAATTCGATTTATTTTACTTCTTCGTGGTACGAAGTTACTCGTGTACGAAGTACAAGTAGAAATAAAATATTTTAACTTTTAACCACATTCTATTTTAAATATGTCTTCAATAGCTCAGGGGTAGAGCAGATGGCTGTTAACCATCGGGCCGTTGGTTCAAATCCAACTTGGGGAGGCTAAAAACCTGCTTGATAAATTTGAGAGTTTTTTTATAATAAATATAATTTATTATAGCTGTATTATTTTTATATGAGCTTATAGTTCAATTGGTAGAACACGTTGCTCATAACAACGCAGTTGTAGGTTCGAGTCCTGCTTGGCTCATTAATTTATAAAATTATAGAACTTTTTTAAAGAACAAAGTCCTTTATAAGACAAGACTCTATATTAAGCTTGATTGTTAATAAATTTCATTTATTAATACCAGGATTATAAACATCGTTGTACTTTGTTTATAAAAAAATAAAAAAATTTCATGAAAAGACTATCAATTATAAAACAACCAATATTATCAATATTAAATGATCATATTGTAGATTATCCATCACCAAGTAACCTTAATTATTTTTGGAGTTTTGGTAGTATTGCAGGAATTTGTTTAGTAGTTCAAATAGCTACTGGTATTTTTTTAGCAATGCACTATACACCACACGTTGACTTGGCATTTATGAGCGTAGAACATATTATGAGAGACGTTGAAGGTGGATGGTTACTTAGATATATGCATGCAAATGGAGCAAGTATGTTTTTCATTGTAGTATATATCCATATGTTTCGTGGTTTATATTATGGAAGCTATACAAGTCCTCGTGAATTATTATGGATTGTAGGTGTTGCCATTTTATTATTAATGATTATTACAGCTTTTATCGGTTATGTATTGCCATGGGGTCAAATGAGCTTTTGGGGTGCTACTGTAATTACAAGTTTAGCTAGTGCTATTCCGTAGTTGGAAATTCTATAGTAACTTGGCTTTGGGGAGGATTCTCTGTAGATAATGCAACTCTAAATAGATTCTTTAGTTTACATTATTTATTACCATTTGTTATTGCAGGATTAACAATTGTACATCTTGCAGCATTACACCAATATGGATCAAATAATCCTTTAGGTACAAATTCAGCTGTAGACAAGCTTGGATTATATCCTTATTTTTACGTAAAAGACTTAGTTGCTTGGGTAGCTTTTGCTTTATTTTTTTCTGTGTTTGTTTATTTTTTCCCTAATTTATTAGGACATCCAGATAATTATATCCCTGCAAATCCTATGAGTACTCCTGCACACATTGTGCCTGAATGGTATTTCTTATGGGTATATGCTATTCTTCGTAGTATTCCAAACAAATTAGCTGGTGTTGCAGCCATTGCTCTAGTATTTGTTTCTTTATTTTCATTACCTTTCTTAAATACGTCACCTATACGTAGTAACAATTTCAGACCAATACATAGAAAATTATTCTGGTGTATTTTAGCTGATTGTTTCTTATTAAGTTGGATAGGTCAAAAACCTGTTGAAGATCCTTATATTATTATTGGACAACTTGCTTCAGTATTTTTCTTTTTTTATTTTTTAGTGCTGTACCGTTAACAGGAAAAATTGAACACTATTTAATTAAATATAAGTCTTAATTTATATTTTATTGTTGGTTGTACTTGGTGTACAAGTAAAATAAATCTGATTTATTTAATAAATAAGGTATTTTAAATTGCTGCTTTTGCTAATAAAAATATAGTAAAAAGCAGCAATTAGCTATTATTTCGATTCGATATTGTTGTATAAATTTCATTTATTTTCATTCGTTTTAATTTAGTTTAAATGAGGTAAATCTCATTATGAGGACGTAGCTCAGTTGGTTAGAGTATTGGCTTGTCACGCCAAGGGTCGCGGGTTCGACTCCCGTCGTCCTCGTATATATTAATTGCTTTCTATTTTCAATTCGATTTTTTTACTTCCGTACAACGAAGTAAGGTAATGATATATTTTTGTAAATGTTTAGGTAGCTCAGGGGTAGAGCGGAGGACTGAAAATCCTTGTGTCGGTGGTTCAAATCCACCTCTAGACAATTGATAGAGTTGGACAAAAATTTAATAAATTAAATAAATAACGTATATTCTTTATGAATATCAGTTATTTTAACTGGGGATAAGTGACTGAGTGGCTGAAAGTACCGGTCTTGAAAACCGGCGTATTCGAAAGAGTATCGGGGGTTCGAATCCTCCCTTATCCGATCAACATATAGGCATAGTAAATCCGATTTATTAAAAATAACTATTGTGGGTAATTAGCTCAATGGTAGAGCACCTCGCTTACAACGAGACGGTTATTGGTTCGAGTCCGTTATTACCCAAAACCTTTTTTATACGAAGAGCGGGCGTGGTGGAATGGTAGACACACTAGATTTAGGTTCTAGCGATTTAGAGTCTTGCGGGTTCAAGCCCTGCCGCCCGTACTAAGTTTTTAGTGTTGGTTGTACTTGTTACACTTGGTTGTATGAAATTAAAATCAATATAATTTATTAAACTTACTAGGTTGTTAAAATAAATTGTTCTTAATGGAAGAATGGCTGAGTGGCTTAAGGCACTGGTTTGCTAAATCAGCGTATGTTTTATGATGTACCATGGGTTCAAATCCCATTTCTTCCGAATAACTTTCCAAACTTTTTTGGGGATGTAGTTCAGTTGGTAGAACGCATGCTTTGCACGCATGAAGTCATCGGTTCGACTCCGTTCATCTCCAAATTTAAACCAAGTAGAATAAATATTTATTCAGTCGTGTTTTGGCAAATTTTTGATCTGGAATAAATTTTGTTTGTTTTATAAAAATAACTAAATAAATTTTGTTTATTTCAAAGAGATTATGTCAAAAATACAATACAACACGCTATTATTTAAAGACATAATTATGGTTTATAACTTTCATTTATTTTACTCGTTATTTTAATTATAAATTGAAAAATAAATATCGTTTTATAGACAAAAATCAAAAAACCTCTATTAATTTATATGAGCAATAATTTCGAAAAATCTATACTATTAATGGTACCTCAGTGGATTCAATATCATGTCTCTCATAGAAATGAAACGACTTTTTATGTATACCCTGAATATTTAAAACCATTTCTTTATTTTTTACGCGATCATATGTCAACTCAATATAAAGTATGTGTAGATATCACTGCAGCTGACTATCCTTCTCGAGCATCTCGTTTTGAATGTGTCTACAACTTGTTAAGTGTAGAATATAACAGTAGAATACGCATTAAAACTTGTGTTGATGAATATACTACTCTAGAGTCAGCTACTCCGTATATTCTAGCGCAGCTTGGTGGGAACGTGAAGTTTGGGATATGTTTGGTGTATTTTTTCACAACCATCCTGATTTACGACGCATATTAACTGATTATGGATTTCAAGGACACCCTCTTCGTAAAGATTTTCCTTTAAGTGGTTATGTTGAAGTTCGTTATGAGATTCAGAAAAACGAGTATGTATTGAATCTATAGAATGTACTCAAGAATTTAGTATTTCGATTTTGATAGTCCTTGGGAACAAGTGGAAAAAACTTCTATAATGAAATAATTTACTCAAGTAAAATAAATAAATTGTTATGTATCGAGTATTGTTTTAATAAAACAATACTCGATACATAAATATTTTTTAATAAATTTATTTATTTTACCCAACATTATATAGAATAATTAAATAAACCAAGTTTATTATGCAAAATTATAACAAAAAAAATAATAATAATTTATTATTAAATCATACTGAAACAACAGCAGCTTTCAAACTAAATGATAATAGTGGACTTTTTTACTCGTTATATACAGATACAAATTTACAACGATATTATCAAGACATTATATGCCACGATCTTTGTCTAAAACAAAATTATAAAAATATAATGGAATGTTCATCTTTAGATCAAATTGTATGTAATACTAGTTCTAAACACTATGTAGGAGAAAAAGAGTCTATCTTACCTGCCTGTTCTGCTCTTGAAATGATTACAGGTCAAAAACCAAAATACACTTGTGCAAAAAAATCAATATCTAGTTTTAAACTTAGACAAAATCAAATATTAGGTTGTAAAGCTAGTTTGCGAGGTGAAACAATGTATAGATTTTTAGAAAAATATATATCTATTGTTTCTACACGTGTGAAAGACTGGTCAAGTTTAGAATAAAAATAAAAAATCTGTCAATTTAGAGCCGAAAAAGGGTCACGGAGCTGCTTATAAAAGAACATATAATCGAGACTTTGTAGTACTAAATTCTAACTATTTTCCTGAATTACAGCAATATGATGAATTATTTCAAAATGTTACTGGCATACAAATATCATTATCTACAACTTCTTTTTTTAAAAAAGATGGTACACTTTTATATAGTGCTTTCCAAATACCTACGTAAAACTGTACAAAATATACAAAAAAATCATGAAAAACAAATCTCTTATAGATACCGTAATAAAAATACCAGAAAATATAAGTTTGGAAAAGAATATCAGTAGTTCAGTCTATACTATAACAGGTCCATTAGGTTCGTCAACACTCGATCTGAAAAAATTAGATCGATTTGGATCAGCTTGTATAAATATAGATACTAAAATAAACAAGTAATTGTACGTTCTTTCATCCATCATATAATGGATTATATAAACAACTCATTGAAAATAAATTTATTGGTGTTTCTAGAGGTTTTTGTATCTATCTTGATATTGTTGGAGTTGGTTATCGTGCATCTTTAATTTCTTCTGAAAGTGTAGTTGGTGTACAAATAAAATAAATAATTTATCGACTCCGTACAACCTTCGAAAGAGAAACAGATCAAGGCTCTCCAATTAAAGATACAATTGTGTTGAAATTAGGACATAGCCATGATATACATTATAAAGTTCCTAGTGGGGTACGTGTGTTTTTACAAAGTCCTTCAGAAATATGTTTATTTGGTGTGGACCTAAATCAAGTTTCACAAGTAGCTCATTCTATACGTAACACTCGACCACCTAGTATATATAAAGGTAAGGGTATTCGCTTATCTAATGAAAATATAACGACACGAACAGGAAAACGTAAATAATAGAACGTATATTTTCATGATAGTAATTGATATAAAATATACGTCAGTATTTAAGTTTTTCTATTTAAATATAAAATATAGAAAAATATTTATGGTATACATACAAAATACGCATTTAAATGATAAAAAACCAATTTATCAAGCATGCACACAAATTTATGGATTAGGGCATCATCATTGTTTACAAATTTGTGATGTATTAGGTGTTAGTCCAGAAACTCGATTAGGCATGTTATCAGCAGGTCAGCATTCTTTATTAGCACAAATTATAACTCAAAACTATGATACAGGTAGTGATGTTAGACGATTTACAAGACAAAACATACAACGATTAGTAAATATACATAGTTTTAGAGGATATAGACATATTCAAGGTTTACCTGTTAGAGGCCAAAGAACACATGGAAATGCACGCACAGTACGAAAATTGAAAAATAATATTAAATTCTAATCATTACTCAATAACTCTAATTTTCGTAAAACTAATTTGAAATAAATGAATAAATCTCAGTTAAAATAAATTTTAGGATTTTACGAATGGTATTCCTAAAAATACCATAACAATGGACTCTAATCAAATAAAATATACCAATTTTTATGCTTGTAAAAAAAACTCAAATCTCTAGAAAATTTATCGAAAAAAAAAGTGGAATTATACACATACAGAGTACAACTAATAATACTTAGTTACACTTACAGACTTACAAGGCAATACACAATTTTTTGCTTCGGCTGGTACTCTAGGTTTTAAAAATTCACGAAAATCTACAGTTTACGCCTCTGGTGCGGTAGCAGAAGCTTTAGCAACCAAGGCATTTAATAGCGGATATCGTACAGTAATGTAAAAATAAAAGGCTTAGGTTATGGAAAAAAAAGTGCTATTAGAGGTCTTCAAAAATCAAATTTAGTTATTAAACAAATTCAAGAAGTTACACCAATTGCACATAATGGATGTCGTCCTCCAAAAAAACGTCGTGTATAATATATCTTTTATTATTTTTTTATTATAAAACAAAATAAATTATAATTTTAGTATATTATCATGATAAGGGCAAATAGCTCAGTTGGTTAGAGTACACGTCTGATAAACGTGAGGTCAGGGGTTAAGTCCCTTTTTGCCCAAAGTTTAAGTTCCTTTTTGCCAAAGTTGCCGACTATTTTTAAAAATTTCCTTAATTTTCCTTAATTTTCATTTAAGTATTTCCTTAATTTCATTTATTTTATATAGGAATAATCTATATAGACAGATATAGGTAATCTATATAGACAATATAGGGAGAGTGGCTGAGTGGTTAAAAGCGGCAGATTGTAAATCTGTTGAATGTTTTCTACGTAGGTTCGAATCCTGCCTTTCCCATTCTTTTGAAGTCTTTGGTTATTTTTATATAAAAATAATATAGACTATATAAAAAGATTTAAAAATTAATATTATTATTTTTTGTCTTTTTTATTATTCAAAACATAAAGAAGGCAACTTGGCGGTTTAAAATAAATTTCATTTATTCGTAATAAATTTATTTATTCACCCTTCTATTTTAAAAATTTTATATCATTATGCCACAATTAGATTTAGTTTCGTTTTTATCACAATATTTTTGGTTATTAGTAGCTTTTGTAGGTTTTTATTTTTATTTATATAAAAGTTTTCTTCCAAAAATGTATCGTATATACAGCGTTCGTGAAAGATTAAGTAACAAATCACACGAATCAAAATCAAATTTTCAACCGTTATACATAGAAGCATCTAAAAAAAAAGAAACTTTATTTGCTAATGTTTTAGGTTATGTAAATCAAACAGTTGCAACATCTCAAACAGCTGTGGAAAGTTGGAAAGATAGTAATTCAAAACAATTACTTGAAAATTCTCTTTCAAAATTCACAAATACTTTCAAAAAAACTCTAACTTTACAGTCTCTATCACAATTTCTTGTATTAAGATATGCAGCGCCATTAAAAGTGTCTTCTACTTTTTCTGCTAATGTATTACCAAAAGCAAAATCTGCAGTTAAAACACTTGAAACTGTAAATATACATAAACTAGGGGACAAAAAAAAATGGAAATCAAATTTATTAAAATCTCCAAATTTATATGTACCTTATTTTGGATTCCAAAGTTTAGCAACAGAGATTTTAAGTAATAAATCTACTAAACAAATGGAGTGTCTAATTTAAGTTCTGAAAACAACGTTCAAGATTTAGCAACAACAACGCAAACAAAAACTGTATCAAAAAATACATCTAAGTCTAAATCTTCAAAAAGTTCTTCTAAGAAAAAAGCATAAAATATAAATCGGTTTTTTTCATACATATTTTACCATAATAAACCCTGTTTATTCTACCGTAATAATTATAGACTATATATGAAATCATTATCTAAACCGTACATATTATTATATATTGTTTTAGCGTTTTGCGTAGCAAGCTCAAAACATATATTAATTTATAATGAAGAGACATTAGTATTAATTTGTTTTTTTGGGTTTATATTTGCAATTAAACATTACTTTGGAGATACTTTAACAGCATCGATCCAAGAACGAGGTGATACTATTCACGATGAATTAAACCAATCATATATCACTCAAATTCATCAAGATTTATCTATTCGTGATCAATATAAACAGATTATACCAGTTTCTCAAGTGTTATCTGTTTTTTCAGCTAGTTTAGTAGAACAAAGTGAATCTACTCAGAAATTAGCAGAGTATAGTTTAAAACACCAAATAGATTCTCAAATTTCTAAAATGTATACACATTTATATAAATTACAACAATCGTTTCCTCAAAAACTTCAAAAAAAAATACACGATAACGTATTACCTAATATACAACAAAGTTTAGCATTAAATAAAAAACCAATAGATTTTATTAAAAATTCTAAAAATAAATTAAAAGCAAAAGATTTTGCATAATTTATTAAGTCGCTAAAATTTATATCGTTTTATATATCTAAGATTTTTATATTTATAAATTTGAAATAGTAATTTATAAATATAAAAATCTTTTAAAATTTATTAAAGAATAAACCTAAAAATCTTCTTAGTATACTTTACTAAGCATCTAAAATTTTTAGAGAAAAAAAGAGACTATATTTTTTTCAATTGTATTTTTTGTTAAAAAAAATAAATTCGATTTGAAAAAAATTATAAAAACCATCTATTTATGAAATTTTTATTATTTGCATATACAGTAATACCATTTGTTTCATTTTCTGATGCGCCAGAAGCATGGCAAATTGGTTTTCAAGATCCAGCAACTCCTATTATGCAAGGTCTTATTGATTTACATCATGACATTCAATTTTTCTTAATTATTATATTAGTATTTGTATTATGGATGATATCTAGAGCGTTATATTTATTTCATTATACACGTAATCCCGTTCCAGAAAAAATCATTCATGGTACAGTGATTGAAATTGCATGGACAATAACACCAAGTTTAATATTAATATTAATTGCAGTACCTTCATTCGCATTATTATATAGCCTTGATGAAGTAGTAGACCCTGCAGTAACTATAAAAGCTATTGGTCATCAATGGTATTGGAGTTATGATATTCAGACTATAGTGTAGCTGATGATCAAAGCATTGCTTTTGATAGTTACATGATTCCTGATGATGATTTAGAATTAGGGCAATATAGATTACTAGAAGTAGATAATCGTGTAGTTGTTCCAGTTGAAACTCATATTCGAGTTATTATTACAGCAGCTGATGTTTTACATAGTTGGGCAGTGCCTTCACTAGGGGTAAATGTGATGCAGTACCTGGTAGATTAAACCAAATACCTATTTTCATTAAACGTGAGGGCGTATTTTATGGACAATGTAGCGAACTTTGCGGTGCAAACCACGCATTTATGCCTATCGTTGTTGAAGCTGTGTCTCTAGAAAATTACATTTCTTGGGTATCTAATAAATTAGAAGAATTGTAATTATTTAATATAAATGATACTTATATAAATCAATTTGATTTATTAGCGTAATATTTTTTTACGTAAAAATATTATTTAATTGAAATACCAAACATACATATTTGGTGTCTCAATTTAATCTATAAGAGTGTATTTTAAAAATCACAAAGTAAAATAACGTATATTCTTTATGAATATACTTTGTTTATTTAAGAGCAAAATACATAATAAAACACGCTCCTATAGATTAAAATAAAAAAAAGAACCGATTTAAAATTTATTGTATCAATGTCCAGTACAGAAATATAATAAACTAAATTTCTTCTAAATAAAAAAATTTTAATTATGAGAAAACATCCTTTTCATTTAGTGGATCCAAGTCCATGGCCTTTATTAGCTAGTTTTGCAGTATTTTTTTCAACAACAGGTGGAGTAATGTACATGCATGCATATTCTGGTGGAGGTATTTTATTGGCTTTTGGTCAATTATCACTATTTTATGTTATGTATGTATGGTGGAGAGACGTTATTAGAGAAGCTACATATCAAGGCCATCATACTACTCCTGTGCAAGTAGGATTACGTTACGGAATGTTATTATTTATTCTTTCTGAAATAATGTTTTTCTTTGCATTTTTTTGGGCTTTCTTCATTCAAGCTTAGCCCCAACTGTAGAAATTGGTGCATTTGGCCTCCTAAAGGAATCCAAGTTTTAAATCCTTGGGAAATTCCTTTTTTAAATACTATTATACTTTTAACTTCAGGTGCTTCAGTTACTTGGGCACACCATGCTATTTTAGCTGGAAATCGTAAACAAGGTATTATAGCCTTAGCAGTTACTGTAGTTTTAGCTGTTATCTTTACAGGATTCCAAGCATTAGAATATCTTGAAGCTCCTTTCACAATTTCTGATGGAATTTATGGATCTACTTTCTATTTAGCTACTGGTTTTCATGGATTTCATGTTATAATAGGTACTCTGTTTTTAGCTGTATGTTTATTCCGTTTAATATTACATCATTTCTCAAAATCTCATCATTTTGGATTTGAAGCTGCGCTTGGTATTGGCACATGGTTGACGTTGTATGGTTATTCTTATTTGTATGTGTATATTACTGGGGTGGTGCATAATTAAAATAAATTCGATTCTTTTCGACTTTGTTTCAATTTTGTTTCGACTTGGTTATGACTTGTTACTTGTTACATCCATATATTAATTTTAAAACGATACTATACAATTCTAAATATAATTTAATAAATTTATTTATTTCAAGTAAAATAGTATTAAATACTATTATGGCTTGTTGTACGTAGTACTACGTACAACAAGCCATAAATAAGTATGAAACTATTTATAATAAAAAAATAAAATTATGGCTATTGAAAAAGTAATTACAGCCCCAAAATATAAAAATTTTACTATTAATTTTGGACCTCAACATCCAGCGCTCATGGTGTATTAAGACTGTACTGGAAATGAATGGGGAAGTAGTTCAACGTTCTGATCCACATATTGGGTTATTACATAGAGGGACTGAGAAATTAATAGAATATAAAAATTATTTACAAGCATTACCTTACTTTGATCGTCTAGATTATGTTTCTATGATGTGTCAAGAACATGCTTATTCATTAGCAGTGGAAAAACTTTTAAACTTCAACACTGGGCCTAGTTCGTCTAATATGATGAAAATAAAATGACTGTACCTTTACGTGCTCAATATATACGAGTATTGTTTAGTGAAATTACACGTATTTTAAATCATTTATTAGCTGTTACTTGCCATGCTATGGATGTAGGTGCATTAACTCCATTTCTTTGGGGATTTGAAGAACGCGAAAAACTAATGGAATTTTATGAGAGAGTTTCTGGAGCACGTATGCATGCTGCTTATATTAGACCGGGTGGTGTATCTCTTGATTTACCTTTAGGTTTATGTGAAGATATTTATAAATTTTCTAAACAATTTGCATCACGTATTGATGAAATCGAAGAAATGCTGACTTCTAACAGAATTTGGAAACAAAGACTTGTTGATGTTGGGGTTGTTTCTGCTGAACAAGCTATGGATTGGAGTTTTTCTGGAGTATTATTACGTGGTTCTGGTATTGCTTGGGATCTAAGAAAAACACAACCTTATGAAGTTTATGATCGCATGAAATTTAATATACCTGTGGGTACTCGTGGAGATTGTTATGATAGATACTTGATTCGTGTTCAAGAAATGCGTGAAAGTTTAAGAATCATTATGCAAACTATTAATGAAATGCCTAAAGGTGTAATACGTTTAGATGATAAAAAAATTACTCCACCTACACGTGACCAAATGAAACAATCTATGGAATCTTTAATTCATCACTTTAAGTTCTATACATCAGGATTTGTTGTTCCAGCAGGTGAAACATATACTGCTGTTGAAGCGCCTAAAGGTGAATTTGGTGTATATCTTGTAAGTAATGGTACTTCAAGACCTTATAGATGTAAAATTAGAGCGCCCGGCTTTGCACATTTACAAGGACTTGATTTTATGGCTCGTAATCATATGTTAGCCGATGTTGTTACAATTATTGGAACACAAGACATTGTATTTGGAGAAGTTGATCGATAATCTAGTATGAAATAACTGAATAAATCTAATTTATTTCACACGGTAGATCCAATCAAAACAAAAAAATGTTCTCTTTGGGGTTATAAACCTTAATACACGTTGTTTATTTTACTATCGAGACAAATAAGTAAATTTAATTTTTTAAAAAATTATAAAATTATGCCTATTTGCCTCGATAGATTGAAACCCATTATCTCTGGATAATAAACTTTGTTTATTTTATAAATTTTTGTTTATTTTAGCTGTTGTTAGTAAATAAAGAACAAAAATCAAATAAACGTTTATTTGATAACAATTCATTTCAAAAAATTAAAATATTTTATATTATGTTTAACTCAATCAAACGCGATTTAAAAAGACGAAAATTATATATGAAGTATGAGTCTAAAAGAATTTTATATAAAGCTTTAGCTAATGATTGTAATTTAGACCAAGATTTACGGTTTTTGTGTGCACAAAAACTTAATCAGTTACCAAGAAATAGTAGTCGTGTCGTATAAAAAATAGATGTATTGTCACAGGCCGAGGTCATTCAGTATATAAATTTTGTAGGATTTCTCGTATAAAATTTCGTGATTTAGCAAATCAAGGCCTTATACAAGGATGTGTAAAAGCTAGCTGGTAAAATTTAAAATGAATCAAATTTGTTGTGTATCTTATATAGGAATAATCTATATAGACATATATAGGATAATTATATATACTCTATTTTATTACAAATTTGTATTTATTACAGTAATACAGTTAGGCACAGCAAATACAATACTTATACTTTATCTATAAAAAAACCGTTATATATTTCATTATTATTTTTTCTAATTAAATAGAGAATTACGGATCTTTAATCAAAAGATTCTACTTGTAAAAAATTATTTATATGTTACAACCGAAAAACACAAAATTTCGTAAATTTCAAAAATCAAGAGTTAAAGGCGTACAATCTAATACAGATCAATTAAGATATGGTAAATTCGGTATCAAGACTGTTTCAGCTGCTAGAATACCTGCTAGAACGATTGAAGCGGTTCGTCGAGTGATCACTAGAAAATTTAAGAGATTAGGTATTGTTTGGATTAGAGTATTCCCTGATATTGCAGTATCTGAAAAACCCGCAGAAGTTCGTATGGGTAAAGGTAAAGGGGCCCCTCAATACTGGGTATGTCGAGTGAAACGAGGCGCTATTTTATTTGAATTTGATGGTGTTTCTGCTCAATTAGCCAAACAAGCTGCAAGACTAGCAGATTCCAAATTACCGTAAAACTCGTTTTATAACGTATTCTTAGGTGTACGAAGTAAAATAAACGAAGTTTATGATTAATTCTTGGAATATCTTTCATTTATTTTATTAAAAATAACGGATATTTTTTTATAATATAATGTTATTGTATATTCTTTATGAATATAATGTTATTCCTTTAAAAAATGAATTTATTCGCGACAACAATTTCTATAAAATATAAAACCACTATATGTCAAGATCTTTATCAAAACCTCCTTTTTCTGAAATACGACTAATAAAAGACAATATGATTAAAATATGGTCACGTCGTTCTACTATTTTACCTCAATTTGTTGGTAAAACTGTATCAATTCATAATGGTAGAATTTTTATTCCATGTAAAATTTCCCCAGAAATGATTGGTCATAAATTTGGCGAATTTGCGGTTACTCGTAAAAAACCTGTACACAAAAAAAAAAAATAACATATCATATTTTGGGTCACTATTGAAAATATGATATGTTATTTTATTCCACTCTATTTTTTTATTATATTCTGCTCGCTTGGTGAAATTGGTATACACGACAGACTTAAAATCTGTTCCTTTTAGGGTATCGGTTCAAGTCCGATAGTGAGCAATTTTTAAATTCAAAGATAAGGATTTTTTATCAAAAATAAGGGATTTATTTTCGGATAAGGGCATTCTTAGCTCAGTTGGATAGAGCAACAACCTTCTAAGTTGACGGTCGTAGGTTCAATTCCTACAGAGTGCGTATCAATTTAAAATTTTAAACTATAATTTTTTTGTATATCGATAATGCTTGTAGTTTTTATAACGGAATAAATATTTATTCGTTTAATAAGTAAAAGCGTATCATTTCTACTTTTATTATCGAAATAAAAATACTTTTTACTTCGTACTACTTGGTACGACAATAAATTGGATTTATTTTACTTGATACAACATAACTTATATTATTTATGTCGTAAGTAATATAATTCTATGTTTTCACATTATTAAAAAATGTGAATATTATTATAAAACTAAACTTATGTATTTACTGGTACTTTTATTACCCTTACTTGCAAGTATTTCAGCAGGGTTGTTTGGTCGATTTTTAGGATTTCGAGGAGCAGCTCTATTAACAACTAGTAGTGTATTTTTATCTTTTGTTATTAGTTGCATAGCTTTTTATGAGGTAGCATTATCAGGAGTAACCTGTAGTATTGAATGGATGCCTTGGTTTTTTTCAGAGATGTTTGATGCCGGTTGGGGTTTTATTTTGATAGTCTTACAGTAATAATGCTTTGTGTAATTACAAGTATAAGTACTCTAGTTCATTTATATTCTATTTCTTATATGGAAGCAGATCCTCATTTACCACGTTTCATGGCATATCTATCTATTTTTACTTTTTTCATGTTAATGTTGGTAACAGCTGATAATTTTTTACAAATGTTTTTTGGTTGGGAAGGTGTAGGTCTTGCATCATATTTATTAATTAATTTCTGGTTTACCAGACTTCAAGCATCAAAGCATCTATTAAAGCGATGTTAGTGAACCGTGTAGGTGATTTTGGTCTTGCATTAGGTGTAATGGCTATTTTTTCAGTATTTAAGACGGTAGATTTTTATACGGTGTTTGCACTTGCTGCTCATCAATCAGAAGCGGTGTTGATATTTTGTAATATAGAATTTCATGCATTAACAGTGATATGTATATTATTGTTTGTAGGGGCTGTAGGTAAATCAGCACAATTAGGTTTACATACTTGGTTACCAGATGCTATGGAAGGTCCTACACCGGTATCTGCATTAATTCATGCAGCTACAATGGTAACAGCAGGTGTTTTTATGATAGCACGTTGTTCACCATTATTTGAATATGCTCCTAAAGCTCTTGTTGTAGTAGCTATTGTAGGAGCTATGACATGTTTTTTGCAGCAACAACTGGAGTAGTACAAAATGACCTTAAAAGAGTTATTGCTTATTCAACTGCTAGTCAATTAGGATATATGATTTTTGCGTGTGGTATTTCTCAATATACTGTAGGTGTATTTCATTAATGAATCATGCTTTTTTTAAAGCATTATTATTCTTAAGTGCTGGGAGTGTTATTCATTCTCTTTCAGATCAACAAGATATGAGAAAAATGGGAGGAATGGCAAAACTTTTACCTTTTACTTATGCTATGATGTCTATTGGAAGCTTTTCACTTGTGGGATTTCCATTCCTTACTGGATTCTATAGTAAAGATGTTATTTTAGAAGTAGCTTTCGCTCGATATACTTGGGATGCTAATTTTGCCTATTTATTTGGAAGTATTTGTGTAGCTCTTACATCTTATTATTCATTTCGTTTGTTATTTCTTACTTTTATAGCTCCAACGAATGCTTATAAATCTACTGTAAAAGCTGCTCATGATGCGCCATTTTTATTAGCCTTGCCATTGTTTCTATTATCTATAGGAAGTATTTTTGTAGGGTATTGTGCTAAAGATATGATGATTGGACTAGCTACCCTTTTTGGGCTAATGCTATTTTTGTCTTACCACAAAATAATGTTTTATTGGAATCTGAATTTATACCACAATCTCAAAAATTTCTACCTTTAATAGCTACTGTTGCAGGTGCTGTAATTGCTTATTTTTTTTCTGTCTATAGTACTAAAACAAGCTTTGCTCTTAAACAAATACCTTTCTTCAGAAGCCTATATAGTTTTTTAAACAAACGTTGGTACTTTGATAAAGTATACAACGATTACATATCAAAAAACACTATGTCTTTTGGTTATAATGTAAGTTTTAAAGCTCTTGATAAAGGATTTTTTGAAATTTGTGGACCTACTGGTATGCTTATAGTTTTCCAGCACTTGCTCAGTATTGGAGCAGATTACAAAGTGGTCTGATATATCATTACGCAGTTGTTATGTATTAGGACTTACTATGCTCGTTCTTGTAAGTAGTGCTTGGAGTGTACTAGAAAATGTTTTAGATAGTCGTATATTATTTATATATGCTATTTGTTTTTTATTTTATAACTATTATAATTCAGCATCTCGAGCCCTAGGCTCAACTGAAAATTTAGAAAAATAATAAGTATATATTAAAAACAGAACGTTTTTGTTGCTATTTATATTATATAATATAAATAGCAACAAAATATTTTCCATCACATTTTTCTTGGTAGTATCGATATGTATAATTAAAGAATATTAAAAAAATAATAAATATATGTACAACAATAAAATAATATCGGGTTGTACGAAGTAAAATAACGTATATTATTTAAAATTTATTATTTTATAATTTAAAAAACAATATTTTTTCTAAGCCTTATGTCATATATTGAAATGGTTTTAGCTGTACCCCTATTAGGCGTAACAGCATTATTATTTGTTCCAAGTTGGAAAACACAAACTATCCGAAATATTGCATTAAACTCATCGTTATTGACTTTTTTAATCTCTCTCCTACTTTGGATCGAATTCGATAGTAGTTCAGCAGTATTTCAATATACCAATGGTATTTGTTCTCCAAGTGGTTTTTCAGATGTTACTTTAGCTCGAGCTGCGAGTTCATCTAGTTTTTCTGCATTAAATTTCGCTCTTGGGGTTGATGGTATTTCATTATTTTTTATTATTCTTACTACATTATTAGTTCCCATTTGCATTTTAGTAAGTTGGAATAACATAGAAATATACGTAAAAGAATATTGTATTGCATTTTTAGTGTTAGAAACTTTAATGCTAACTGTATTTCAGTATTGGATTTGTTATTATTTTATATATTTTTTGAAAGTGTATTAATTCCTATGTTTATTATCATAGGTGTTTGGGGTTCTAGAGAAAGAAAAATTAGAGCAGCATATCAATTTTTTTTATATACATTATTTGGTTCTGTATTAATGTTATTAGCTATATTATTAATATATTTTCAAACAGGTACTCTAGACATTGAAATGTTATATCTATCTGATTTTAGTGAAACTAGACAATGTATACTCTGGTTAGCTTTTTTCGCAAGTTTTGCTGTTAAAGTTCCTATGGTACCTGTTCATATTTGGTTACCTGAAGCTCACGTAGAAGCTCCTACAGCAGGTTCTGTAATATTAGCTGGTATACTTCTAAAATTAGGTACATATGGATTTTTGAGATTTTCTATTCCATTATTTCCATATGCATGTATATATTTTACACCTCTAATTTAACAATGAGTATCATAGCTATCGTATATACAAGTTGTACTACTATTCGACAAATTGATCTTAAAAAAATTATTGCATATTCATCTGTAGCTCATATGAATTTTGTAACTATAGGATTATTTAGTCAAAATACTCAAGGTATTGAAGGAAGTATTTTACTTATGATTAGTCATGGTTTAGTCTCTCCTGCACTGTTTCTATGTGTTGGAGTACTTTATGATAGACATAAAACTCGATTATTACGTTATTATTCTGGATGTGGTCAAACTATGCCATTATTTGCTCTCCTATTTGTATTCTTTACAATGGCAAATATAAGTTTACCAGGTACTAGTTCTTTCCCTGGAGAATTTTTAGTATTTATTGGGGCTTACCAAAACAATAGTTTCGTTGCTTTCTGTGCAGCTACTGGTATGGTTTTAGGTGCTGCTTATGCTTTATGGTTATGTAATCGATTAGTGTATGGTGTATCAAAACCTGATTTTATTAATACTTGGAGTGATTTAAATCGTCGAGAATTTTTCATGTTTGCCCCTCTAATTGCTGGTATTTTATGGATAGGTGTCTATCCGAACCATTTTTAGATGCAATGCATGTTCTTGCATTTATTGCTATATGCTCAATAAATTAGGTTTATTGTAAAACGCAATATAAATCTATTATTTTTATGTGATATTTGCTTTTATTTAAATAAAAGCAAATATCACATAAAATAAGCATAATCAAATAGAGTAGCTAAAACCAACTCCAGTGAATTTATTCAATTATTAGTGCTTTGACTATTTATTTTCGTTAACATAATGACACTTATATAGGAATAATCTATATAGACAATATAGAATAATCTATCAATCAAAGAATAAGGAATTATATTGAGTTTGATCCTGGCTCAGAATGAACGCTAGCCGTAGGCTTAACACATGCAAGTTGTACGCTCCCTTTGAGGAGAGTAGCGAACGGGTGAGTAACGCGTGAGAATCTGCCTCTTAAACTGTGGAATAACTTTACTGTTAGAATCATGGATACTATACTTTTTTTAATTAATTTACAAAATTAATTAAAAAAGTTATATAAAGAATATTATTCGTTAAGAGATGAGCTTGCGTAAGATTAGGTAGTTGGTAAGGTAAAGGCTTACCAAGCCAAAGATCTTTAGCTGGTTTGAGAGAATGATCAGCCACATTGGGACTGAGACACGGCCCAAATACTTTAGAGTAACAGCAGTGGGGAATATTGGACAATGGGCGCAAGCCTGATCCAGCTATACGGCATGAGTGTAGAAGACTGTATTGGTTGTAAAACTCTTCGGTGATATTTTTATAATATCCGTATTATATTTTTTTAAAGTATAATATATATATTATAAAATAAGAGATTATGACAACGTATCATCAATTAGTCCCGGCTAATTTCGTGCCAGCAGCCGCGGTAATACGAAAGGGGCGAGCGTTATTCGGAATGATTGGGCGTAAAGCGTGCGTAGATTGTTTTTACTTATTTCTATACACAGATATAAATATCATTTATATTGATAGAAAATTTATATAAATAAAAACTTGAGTATTTATTAGGAGAGTAGAATTCCTGGAGTAGAGGTAAAATTTGTTGATCTCAGGAGGAATACCTAAAGCGAAAGCAGCTCTCTGGTAAAGCACTAACATTGAGGCACGAAAGCGTGGGTAGCGAAGAGGATTAGATACCCTTGTAGTCCACGCCGTCAACTATGATCTTTTTTTATTTTCCCTTGAAAGGGGGGAAGTGGAGTAGCTAACGCGTTAAAAGATCCGCCTGAGGAGTACGGTCGCAAGATTAAAACTCAAAGGAATAGACGGGGACCCGCACAAGTGGTGGAACATCGCGGTTTAATGCGAAACAACGCGCAAAACCTTACCAGCCCTTGATATAACACTTATATAATAAAATATTATAGTTTTAGAGTTTGTGTTACAGGTGTTGCATGGCTGTCGTCGGTTCGTGCCGTAAGGCGTTGGATTAATTTCTTTAACGAACGAAACCCCTGTTATCAATTGCTAAGAATTTACAAATTATTTTGTATTTCAGAACTTTGATACTACTGCCAGTCATAAACTGGAGGAAGGAAGGGATTACGTCAAGTCCTCATGACCCTTATGGGCTGGGCTACACGTGTGTTACAATGGCGAATACAAAAAGATGCAATGATGAGAGTCGGAGCAAATCTATAAAATTCGTCTTAGTACAGATTGTTTTCTGCAATTCGAAAACATCAAGAAGGAATCACTAGTAATCGTGGATCAGCACGCCACGGTGAATCAGTACTCGGGTCTTGTACTCCCCGCCCGTCACACTCTGGAAATCGAGTGGATTGTAAGTCTATGTCTCCCTATTTTTTTATGGGATGGGTCTGATGGCCTATACATATATAGAAATTTAGAAGATATACCCAGAATTTATTTGGTAACTGGAGTGAAGTCGTAACAAGGTAACCGTAGGGGAACCTGCGGTTGGATTATCTCTTTTTTTAATCTAAAAATTTAGAATTTCTAATCATTTTTATAAAATTACAAGCTCTTATATATATAAATTTATACATAAAAATAGCAACGAACTTTGTTTTATTAGCAAATCTATCTATATAATTCGATCATATATATAAAATTCCTTATATTTATTTAAGATACAATTTTTTATTCTATTAATGTCCTTTTCGTCTAGGGGTTAGGATTCCACCTTTTCACGGTGGCGACACGAGTTCGAATCTCGTAAGGGATAACTTTTTATACCTTATATAAAAGATTATAGAAACCCTATAGAAAAAAGAACCTCAATATAAATTACATTTATTTTATTTAGAGTATTATTAAAAGTTAATTTAACGATCTCTCTTTAAATAATTAATTTATTACTTGTACAAGTAAAATACGTATATTCTTTATGAATATCAGTTATTAGTTCAGTATAAATTTATTGTTTTCTTGGCGAGTATAACTTAGTCGGTTAAAGTGCTAGACTGTGACTCTGGAAACATGGGTTCAAATCCCGTTATTCGCCTAATTTTTATTATCAAAGAAAAAAAGCTTGATATCTGGGAATGTGAACCACCCGAACCCTTTCCGAACTCGATTTGTGAAAGCATTCTACATCATATGTACTACTTTATGCGGGAGACGTGATTATTATCAAGCTATATTATATTATTTTTTTAGAATCAAACATTATATTGTTGATATGAATATAATAATCAGAAATTAATTATTTATGCCTCAAATAAATAAACTAGAAAATAAGTTAGAGTCTGTTTTAAAAAAAGATAAAATTTACAGATTATCGAGACACCTCATAATGACCCTGTGGTTGAAATACACTACGATAAAAACCCATATGTGTTATTACGGAAACACAAGATTCTGTAAGGAGAATCGAACAGAGTGTCGACCAGTTACAACAAGTCACTCGTGAAATATACATACGATAAAAACAAAAAGGAGAGATAAACAAAATACTTTACCCTAAGGCAACCAGCTAACAATGATGTCTACTTTTATCTTATGAGTCTACAAAGAGAATTTAAAGAAAAAAATTTACAATATTCTAGATTCAGAGTTGCAGTTACTCTATTGTGGGCTGCTGGATTGAGGGTAAATGAAATTCGAAACATTACACAGGATGATATTGATTCAATTATACATCACAAATCTTTACAAGTTATCAACCTAAGACTAATAAATATAGATTAATACTTTTTACCAAACAAAGTTGTGATCAGTTTAGAGCACTTGAAAATGAGTGTACTATTGTTTTTAACAAGTATTCTACATTATCTGGAGGCATCGCCGAAAATAGTTGGATTTATTTTATTAATAGTAGATTGTTAGAGAAGACTCGACACCTAGGACTCAATATTAAATCACACTCTTTTCGAGTTAATTTTGTAACATCACTCTTAAAACATGCACCTTTACAAATTGTATCAAATTTAATAGGACATACTAATATCAGCACTACTGTAAAATACGATAGATATTATCCAAATAAAGACGAGACATTAAATTTGCTTGAAAAAGCATTTACTACTCGGAAATAAATAAATAAAATTCAGTTATTTTAATAAACTTGTTTATTTCACTAGTATAATTTAAAGATTCTATTAAAAGAGACAATACAATAGATCTATTGTCTTAATTTCAGGCTGCAATTCGATTGACATTTCTATTTTTTATTACACTATGGGGCTTTTGTTAAGTAAAATAAATAAAAAAATTAACCATAGAATTTTGTTTATAAGGTTTTTTATTACATTTCTAGTCAAGTTTAAAACAATGATATTTATTTATTTGATTTACGAAAGATAAAAATAAAACCCATCGACAATTTAAGCCTACTAATCACTTCAATAAAATTATTTTCAATGTTTTAGACTAGACAATAATCTACAATATGATCATTAAATAATGATCATATTGTAACCACTTACCAATAAATAAATTTTATTTATTTTACATGGTACGGAGAATATAAGAAAATAAGTATACTTTTTAAGGTGGTGTGATAAAAAATGTATACCTAGAAATGCTTTTATATTATATTTTAAATAAAAGATGCTATATTTGATATATTTACGTTTTACTGTATAATTGAAACTATTACCTATCAATTTATATGCTCACAAGCTCAATAACCATACTTTTAATCCTTGGTATTATAATTATATGTGCAATTATTACAATGCCTCATTTGGAACAACAGCATTTTATTTATACCAATCTATTTAGTTTTACAATTAGTCTTTACAAAGTTGATTTAGGTTTTTACTTGCGTAATCAATCTAATTACTTATTCTAATTAACAATTAATAAATCTATACAATTAATAGTTACTATAATAATATAGTAAAAAGTATATAACATTATTAATTATTCGAATTACTTATTACAAAGTTTATACAATAATAGGAAATATAGGTTTACTAGTTAAAAGTTATATGACTAATCAATCTATTTTTATTCTTTTCTTTGCTCTCTAACTTGCTCTACAGCTTGTCTTCCGGGGGGTCCATTAGGGAGATGTTACTAAATAAGCTGGTTAACTATCAAGCAATTCACTATATACATATTTACTAAAAGATATATGTTATAGTTTATTTTATATCTTTTTAAATTTATATTTAAGAGTTTAGTTAATAAAAAGCAGGGAAAAAATAGATTATAAATACCTACTGGCCTTTTACATGCAATTGAAAATTTGATTTACCTTTATTTTTGTTATTATTGGTACAGAGATGCATAGGACTAAAAATAAAACGATGATCAAGATGATGAGAAACCCACTGTAACTAAAAACAACCTTATATGTTATATCAGATAATTTTGGGTATAAAGCTATTTAATAAAACAAAGTTTATTATGCAGGGCTATAAAACACGAAATCAGAGTAGCAGGATTCGAACCTGCGGCCTCTCGCTCCCAAAGCGAACACGCTACCAGGCTGCGCTATACTCTGTAAAAAACATATTTGTACATAATAGCAGAATTGATATAATTTTTTTATCTACCTAAATTTTAAATAGAGTTATATCCTAAATCTTATCTACTTGTCTCGATACACAAGCGGACAATGGGAATCGAACCCATATCGATTACTTGGAAAATAACAAATTTACCATTAATATATGCCCGCAACAGAATGATAAAAATTATATATTTTATAAATTAGATATTGATCTAAATAAATTTTATTTATTTCTACCTACACCTAATTTATAAAATATAAATAATATTTAAAATAGAGTTTAGTATGGATTTGCTCTTTTATTTTTTGTTAAAAACTAAAATAAAATTGGAATATTGCTATTTTTACACATTCCACCTATTAACGTAGTAGTCTTCTACGATACTAAAAACTTGTTTTCAGGTTAGTTTCCCCTTGAGATGCTTTCAGCGGTTCTCTAGTCCGAACGTAGCTACTCAGCTATGCTATTGGCATAACAACTGATACACAAGAGGTTCGTGATTTCCGGTCCTCTCGTACAAAGAAATCGTCCTGTCAGTTTTTTTACACCCCAAAAGATAGGATACAACTGTCTCCGTCAAACGTTTAAATATAAGTTTAAAAAGTTCTAATCTTAGAAAATCCCTAATTACTTAAGGTAGACTATACCTTCATCTTATTATTATAATAAGAGTTGCCGTGTTATATCTTTAATTTAAAGATATCTTAATTCTAATCTAAACTAATATAAATTATAACTATATTTGTTTACATAGATATAGATTATAATTTAAAATAAATGAATTTATTATGTCCAGTTGTTTTTATTAGATATAGAATTAAAGTCGTTACGGGGTCACTGAAATATAAAGAATTGTGCACAGTATATCATGACTTCTAGGCAAAATAGACTAAAGAGATACACATTTTATTTCTTATATTATAGACTTCCCACGGTATTCCCCTAATGAGTGTATGAGGCTACTATTAGGACTTCACCGTTATGAGGCAATTTTTACATAAGGATTGCTCCTTAAGGTCGCAAGACTCTTTACGACGTATTAAACCCAACTCACGTACCACTTTAATCGGCGAACAGCCGAACCCTTCGAACCTTCTGCAGCTCGAGGATGTGACGAGTCGACATCGAGGTGCCAAACGATTCCGTCGATAAGAGCTCTTGGGAATCATTAGCCTGTTATCCCTAGCGTATCTTTGATCCGTTGAGCGAGAGCCTTTCCACGAAGTACTCCCGGGTCACTATGGCCGACTTTCGTCTCTGTTTGACTTGTAAGTCTCACAGTCAGGCAAGCTTATACCATTACGCTCTACAGCTGATTTCCTTCCAGCTTGAGCTTACCTTCGCACGTTTTCGTTACTTTTTAGAAAACGACCGCCCCAGTCAAACTACCCACTATACGCTGTTGCTGTGCTTAGAAAAACAATATAGAAAGGGTGGTATTTCAAGGTTGCCTTTTTTTATCAAGGCTCCCACCTATCCTCTACAATCAATATCCTTTTTCAACGTAAAGTTGCAGTAAAGATGCTTAGGGTCTTTCCGTCTACTTTGGGGAACTCCGCATCTTCACGGAGAATTCAATTTCACTGAGACCATATTAGAGACAGCGGAGTAATCGTTACACCATTCATGCAGGCCGGAACTTACCCGGCAATGAATTTCGCTACCTTAGGACTGTTAGAGTTACAGCCGCCGTTTACTGGACATTAATTTAAAAGCTGGAATTTGTTTTATTTTTGCAAATAAAACAGCATCAAACCTCTCCACTTAAGTTTCCAGCACCGGGCAGGTGTCAGACCCTATACGTCGCGTTACCGCTTTGCAGAGTCCTGTGTTTTTATTAAACAGTCGTTACTCCCTATTTTGTGCCACCACTTAAATACCTATAACAGGTATTTCTACATGGTCCTCCTTATCCCGAAGTTACGGAGGCAATTTGCCGAGTTCCTTTAATATGGTTCTCTCTACGCCTTAGTATATTCTACTCATCCTCCAGTGTCGGAAAGTACGGTGTCTAAATCTTATTTCTAATTAAAGAAACAAGCTACTACTTTTTTCCTGGAATAGGTATATTTCAAAAGAAATCCGTTTATCTTTTAAAATAGGTACTATTCGTAATATAGTATACATCAAGAAATTTTAAATTCTTGTACCCATTATGTTATAGCAATCGCTAGAAACACTTAGGGGCCGATTAACTCTACATTAAATTCTAGTTTGTAGAAAACACTGGATTTTCGGCGATCATGAATCACACATGATTTTACGTTACTCATGTCAACATTCTCACTTCTGATATATAAATAAATGCTTACGTATTTATTATAAACCTACTTACAGAACGTTCTGCTACCCTATAAATAGTAGTTTTGATTACTATATATAGCCGCCGCTTCGGTGGTATACTTGAGCTCCGTTACATTTTCGGCGCTATTGAGCCTATACATTATAAAAATGTATAACTATATAGACCAGTGAGCTACTACGCTTTCATTATAAGATGGCTGCTTCTAAGCCTACTTGCTGGTTGTCTGGGCTCAATAACCTCCTTTACCACTAAATATACGCTTTGGAACCTTAGCGTTCGATCTGGGCTGTTTCCCTTTCGACTTTGGACCTTAGCGCCCAAAGTCTGATTCTAGGAGAGTATAACAAGGTATTAGGAGTTTCCTTGGATTTAGTAAGGCTTTGGGCCACCCTTACCCAGCGAGTTGCTCTACCCCCTTGTTATATATATTCTAGACTTTACCTAAATAAATTTCGCAGAAAACCAGCTATCTCCGAGTTCGATTGGCTTTTCACCCCTAGTCACAAATCATTTCCGTCTATTGCCACAGACGTGAATTCGGTCCTCCAAAACGTGTTAGCATTTTTTCAACCTGTTCATGACTAGATCACTCGGTTTCGGGTCAAATAAATGACACTTGTTAAAATAAATGAAATTTATAAAATAAATCTAATTTATTAGCGTTTTTACTACGCCTCCACTTAGTCGCTTAAGCTTGCTTCATTTATTTACTCGTTGACCCATTATACAAAAGGTACCCCATTACTCTGTGTTGTTGTTAAACAGCTTATTTAAATATAAATAAGTTACAAAGCTTTGAGTGCTTGTATACATCCAGTTTCAGTATTTATTTCACTTCTTTTTCACCTTTCCCTCACGGTACTAGTTCACTATCGATCAAGAGTGCGTACTTAGGCTTAGAGGGTGGTCCCCCTATTTTCAAACAAGTTTGTTCTCGTTCTACTCAAACTATATAGTATCTCTAAAAGAATACTATATTATCAATATATATATTGCTTCACAGTTCATGTAAAATAAATGAAATTTATTAAATGAAATTAAAACTTTCTCTGTAAATTTTAATAACATAAATACATGAAATACACAGGGCTTTAACCTTCTATGGCGTGTTATTTCAAATTACTTGGATTTGCTACAACAATATAGATTACATGTTTCACAGAGTTGTGTTTAAAATATTGATTTGGCCTATTCCGCTTTCGCTCACCACTACTAACGGAGTCTCGGTTGATTTTTTTTCCTCTAGTTACTAAGATGTTTCAATTCACTAGGTAAAATTTATAATTGAGTTTCCTCTATGGAGATCTATATCATCTTGTATTACGACAATTGTATATAGCTTTTCGTTTCGCTATACGTCCATTTCACTCTTGTCTAGGCATCCACTAAATGTACATAAATTTCTTTAATAATTTTACTCGTTTTAAATAAGATAGATTATTCTATATCTGTCTATATAGATTATTCCTATATAAGTGTCATTGTATTTATAAGAAAAAATTATTTTTTATTTACTTTAGCTACTAGTAGCTAAAGTAAATAAAAATCATAATTTCATCAATATTAACTAAAGATTTTTGTTGTTTTATAAAAACACACTAAATTTTTAGTTGAAGAAGATGATTTTATACTTGGAATTTCTTCAAAAGTATGGAATGCTGGCGGTGAAGGTAACATCCATTCTAATGTTGGAGATACACCAGGTGTAGTTTCCCAAGGGTTACGTGGGCATACTTCATCACTTGTAAGTGTTTTATATACAACATAAAAGAAGAATAAAACAGCAGCAATTGATAAATAGCTTCCGTAACTCGCTACTGCGTTCCATCCAGCATAAGCATCAGGATAATCAGGAATACGACGAGGCATTCCAGCTAATCCTAAGAAATGCATTGGAAAAAATGTAATATTAACTCCTAAGAACATCATCCAAAAATGGATTTGTCCTAAGTTTCAGGATATTGTAGTCCAGAAATTTTACCAATCCAGTAATAAAAACCTGAAAATAGAGCAAATACGCACCCATCGAAACACTAATGAATGGCTACACGTAATAAGTGTCATGAAACGCACATCTAAGCCAGAGTTTGCTAAAACAACTCCGTTACTCCCCCAACAGTGAATAAGAATAAGAAACCAATAGCGAATAACATAGGTGTACGTAATTCAATACTACCACCCCACATTGTTGCAACCCAACTGAAAATTTTAATACCAGTAGGTACAGCAATAATCATTGTAGCTGCAGTAAAGTAGGCACGAGTGTCAATATCTAAACCTACAACATACATATGATGAGCCCAAACAATAAAACCTAAAATACCAATACTACACATAGCATAAACCATTCCTAAATAACCGAAAATAGGTTTTTTAGAAAAAGTAGATATTACGTGACTAATGATACCAAAACCAGGTATAATTAAAATATATACTTCAGGGTGCTTTGTTTATAATAGCACAATGGACTCTATCTTAATCTTTTATTTCAAATACTTTTATAAAATGTACTAATTTTTCTTTTTTAAGGGGGTCTAAATGATATCCTTTTTCTTTATAAATTAAAAAGCGTTTAAAACTTTTAATTTTAGCTTGTTTATATGGATTTTGAGTTGAATATTTAGAAAAATAATCTAGTACTTGATTACAATGATGCTTGTTTGATAATTGCCAAACCCACCCTTGCCATGAAATATCAAAAAAAATATTACCTTTATATATTCGTTGTATATTGTATAAAATATTTTTTTCTTTTTGTGATACTGAAATTGTACATTGAAAAGTGTTTTTATTAATATAGAGACATCCCTCCCCAGAAAAAAAACCTGAAAACCAAGCATTTTCATATCTTAAAGTCTCAGGAACTTTGTAATGTAAATTATAAGTTTACATATTTTTATAAATTGCGATTGTCTATTTAATGTTCGTATATGCCCTGAAAGCCACTACAAATATAAAGAAGTGTTGTTTTCTATGTAAGCGCCATCGAGCCGCTTGCGCACCTGCACGCAATGAAAACTCCCATGACATTTTTTTTTAATAAAATATAATGTTTGTATTTCTTTTATATGCATAGTGATTTCAATACAACCATAACCTTTTTTTGAAATATAAAACCCCCGTCAGCATCAATTAACCCACCAAGCCATTCGAAAAATTGATTAGTAATCATAAAAGATAGAGATTAAAAGATTCGTTACGTATAGTCTCTGAGGATCCGTAAGTTATAAACTCGCGTTAGGTTTAAACTCGCGTTGTTTTAAACTTACGTTTCCTGCTGATTGAATCAAGCTTTTTAAATTTTCACTGGTTTGGGCAAACCGATAGTCTATATATAGTATCAGTTGCGCTTATAAACCTAGTACTAAAAAGTTTATTATTGTTCCAGCAAATAGTAACGTGTGTTTTTGTAAATTTAATAGTATTCTGGAAAAAACTAATTTAAAGATCACTCTTTAAAATGGCCATCCCTGATTGTTAACCGAAAAACCAGAATAATGTTGGTATAAGATAGGATCTCCACCTCCTGCTGGATCAAAGAAACTAGTATTAAAATTTCTGTCTGTTAACAGCATTGTAATACCCCCTGCAAGAACGGTAAAGATAATAATAGTAACCAAGCTGTAATAAATACGGCCCATACAAATAATGGAAGTCTATGCATAGATAAACCAGGTGCACGCATATTAAATACAGTACAAATAAAGTTAATAGCACCTAAAATACTACTAACACCAGCTAAATGTAAACTGAAAATAGCTAAGTCAACACTACCACCAGAGTGGCTTGCTATACTTGCTAATGGAGGATATCAATAATCATGTACAATAAATTTTATTGTACTAGAAATGTTTTTGTTGACAATCAACACAATATATATAATAATATTGCTCTCATTGTACTCTTAATTTTTCAATTAAGTTCGGACTATTCCTTCAACTTAAAATCAAGTTTATTTTGTAGTAAAAATTAAATGTATAAATAAAATTATAAAAACATTACGTTTTTTTTAATTTTTCATAAAATCTCTAATTTTTTAATTTTTCATAATTCCCTTGTATTAAAATAAGATCTTGACCAATTCTAAATTCTACGATTTTGATTCATATTGTTTTTGATCTATTTTTCAGAAAAAAAGTTATAATATTTTCATTAGCGCGTGAATTGGTATTATCTAATATGTAATATTGTGTTGACTCTATAACGTATTTGGGCAGATATTCCAAAAAAAGATCTAATTCCACATAAAAGATAGGTCTAGTTTTGGGTAATACCAAAACCATGACTATCTATCATTATCTTTATTTTCAAATAAAAATCCTCTGCTTCTAAAACCCTATTAACCAAGGTTTGGATATGATAAGTTTTAAATCACACAAACTACAAGATTGTAAATATATTTAATCTTTTTTAAATTGTGAAGATTTATAGTTTCAAAAATTCTTTCGAGAATAGTACAATTTTGTACCATATAGGTGATACAAAATCTTATCAATTGAGTGCTAATTTGAAAAAAGAGAATTTTTTCGCTTTTTGTTAAAGAATCATTATCATTACGCTTATAGCATTTTTAAAGCGAGTATAAGAAAAAATTTTGAAGTAGAGCGGTAAGTTCAAATATCGGTATAATGTTTTTTAACATTTTTATATCACATAGAAAAGTCCATTTTTTGAAGTTTCTATTGTTATAGAACCACCACCTAAATTTTTTAATATAATGTAAAACTTGTAAATTATAAATAGACAAGCTTATTTTAAATGGAAATTCCAATAACCTTTTGATTATGCCTATATAAAAGCAGCCATCCCATCAGTAAGCCCACTAACCATTGTTAAAAATTTATCATTTTGCATGGTAAAATAAATTAATTATTATAAATATTATGTTAAAAATAAGATTTAGTTATTATACCCAAAATCTTATTTATTTACTAAAAATAAACTCCAATAAACTTTGTTTATTAAATTGTATCACTGTAGTCTCTGATGGGTAATTACCCAGGCGAATTGACCTTATATAAACATTTTTACTTTTTTCTAAAGAAAATGAGTAGTCTATACAAGTATATAAAATATATAACATAGGTGTTTCTCGCATCGAGTGATATTTAACGACAGCTATCCTTTCGTTTTAACCGTCCACCGTCCGCTCCCACTTCACAAGCGAACTTACTAATAATAATAATGATGGTGGTAATAACCAAAATGAAATATTATTTAAACGAGGAAATGCCATATCTGGTGCCCCTATTAAAATAGGAACAAACCAATTACCAAATCCTCCAAGTAATGCTGGCATCAACATAAAGAAAATCATTAAAAATGCGTGTGCTGTAATAATTACATTATATAATTGATGATTTCCGTTTAATATTTGATTACCAGGTTGTGCTAATTCCATACGTATTATTAATGAAAATACTGTTCCTAATACACCAGAAAATGCACCAAATATAAGATATAGAGTACCTATGTCTTTATGATTTGTAGAATATAACCAACGTGTAACCATAAATCTAAAATTCTTATTTTATATAGAACTCGAATTGAACCTACGAGTAAAAGATATATTGTAAATATATAAAATAAACTGCTATCTCATCATACTAAAATAAACAAAATTTATTATTCTATTTCAGAAAAAAGAATGATGCTATAACAAAGGCAGAAACAAAGAATAGTAAATCCTTCAGAATATACCAAAAATATAAATATATCAAAATATTTTTTTTTGTTTCTATATTTTCTTTAGATGTACTAAAAAAAAACACATTTTACATCCACATACATATTCTTATGGCTATTTTATTCATATATGTATAGAAAGTTTAAATAAATTCACTCATTTTCATTAAAAAAGTATATACTATTTCGCCCCACTCTACTCTTAATACCTAAAATAAATTCGATTTATTTGATATCTTGATAAAAAAAGCTCGGAGATCAAGACTATAATTGGTTATATTCACTTTATAAAAAAAGCGGAAAAAGGGATTCGAACCCTCGGCATTTGCCTTGGCAAGGCAACACTCTACCACTGAGCTATTTCCGCGGTATTCTATAACATTCATTGTTATATTATAGATATACACCTAAAATAAATAAAGTTTATTATTTATTTTAAATTTTTTAAGACTCTATATAATTTTTTATATAAATATAGAGTAAATTCACACTAGTATTATTACAAGGAATAGGATAAGTAATTCCAGTTGCATCACTACTAGTATCAGTACAACCAATAATTGGAATTTGTAATCGATTTGCTTCTGATATAAGATTTTGATTATCAGAAGGATTAAATAAAAAAATAATATCAGGTTTGTGTTGTAAAGACACAACTATAGAATTGTCAGAAACAGTACCATATCCTTGAAAACATTTTTTTATTTTTTGATATCTTGTAAAATCTATGTTATTTCTTTCGCAGAAGTCACTACAACGTTGTGAAAATTTAATATAACAATAAATAGATCGAGATATTTGTTTATAATTTGTTAACGTACCACCAATCCATTTATAAAAACAATAAGAAAGGAGTCTAAAAGTTTTAAAAGGTAAATTTTTTTCTATAAATTTCATACTATTGATTGATAATTTATAAAATTCTGGATTAGTATTTACTATTAGTACATTACCCCCATTTTCTAAAATCTTGTTCAATACATAGAATGCTCTTGATAAACATTTTTGCGTTTGTTGAAGATTACAGATAGTAATATCATTACGTATCCCTAAATGATATTGAGACATAGAAGGATGCCATGAATTAGTTTCCGATAAATAGATAGATTTATGACCAAAATGAGTTGCTTTTCTGTAATAATTAGTAGTTTCCTTATCGATACCTATACTCCTTGTTTTGGGACTAGTTTTTATGGTTCTTTTAGTTAATCTAAAATAAAATGAACCGGATTTATTAAGAGGAGTGTAATTTGTGGACCAAACCATCCTATTATAAAAAAAGATTTAAATATTGAATTAGGCATAGGGTTTTGTTGTTTTATAAAAACTACTTGTTGAAATTTTATTCATTTTAGAGCGGGGGTAGGACTTGAACCTACAACCTTCAGATTATGAGCCTGACGAGCTAACCATTTGCTCTTCCCGCTTTTGTTTCTATTTTTGGGTATGATAGGTCTCGAACCTACGACCATCAGGTTAAAAGCCCGGTGCTCTACCAACTGAGCTACACACCCGTTTAAAATAACGTTTTCAACATTAATCAAGGTTGAGGGCAGAATCGAACTGCCATTATAGGATTTGCAATCCCATACATTACCATTATGTTACCCAACCCTTACCTCATATGAGGTGATGTTTATATCTTCTAAATTTATTTAAAACAAATCCAGACTTTAATACCTACTAAACCAAAAGAAGTATTTGCGCTTCTAGAAGCAAAATCTATTTTACAGTCAAACACATGTAAAGATGTTTCACCATATTTAACACATTCTTGAGTAGCACGCTGTGCTTTTTTAGATTTACCCCCAACACGCCCATTACAAGTAATACGTATACCTCTAATAAATGGTTGCATACTTGCTTGTCTTAATATTCTATTTTTGATTCTTGAAAAAGAAACTCGTCGTTCAATAAAATAGACTATTTCATCAGCTACGAAACCAGCACTTTGCCAATTTTGTTTACTATAAAAAGGAAATAATTGTAAATCAATATTATAGTGTGATGATAAAAAATTCTCAATATGAGTTTTATATTTAAACTTTTTTTGAGAAATCATTGATCGAGTGCTATCTAATGCATTATAAATATTAGTTTGTTCCAGACCAAATTTTAAAAATTGTTTGTACAAGTAACGAATTAATTTCATTGGTTTTATAAACTTGTTTATTTTACTTAAGCTTTGAATTTGAGTTGATGAGTCAAGTTTATTATATAATTTTTGATCAGTCTCAAAATGATCTTTTTGTAATGCTGGCATAAAAGATAAAGACATATTTTGCGTCACATGCGTCACACCAATAGTTTTCATTTCATTGGTTTTAGTCAAACCTTTAATTTTATTAGATCCTTTCTTTTGTAGAGAATATTTAAAAATATTTTCACTATTTAACGAATTATACTCTTTATTTTGAAACCCATCAACGAATAAATGATTAGATATATGTTCAAGTCCCGTATTTGTAAGATCGTTGGATTGATATGCAATATCGTTATTATATCCAGATTCTTTTCTTGCACCTACTAGATAATATTGTAATAATAAATTTTTTAAATTACGTTTAGATGTTTTGTTTCTAAATTTGGTGTTTGTTTAGACCAAAATGAGTCTGATACTAAAGAATTTAATAATAATTTAGCACTAATATTTTCTAAAAAATAAAAATTGGGTGCACCCACTTGATGTTCTGGTTTTTTTGCAAGAGTAATAGACCCATTAACAAGATTAGATTCGTGTAAATTATTGTTATTATGAAGTTTTTTACTTATTTCATGAAATACGTGTGGTTTGTTAATTTTAGGAATAGTTTTAAAAAAAAGATTATCATGTAAATTAGTTGCAACTAATTTACTTTTTTATCATTCCCAAACCAACCCAAACCAGATTTTTTTGATTTTAAAGATACAAAAGATTTAGGTAGATTACTCCATGCTTTTGAAAGGTGTTGAAATAATCCTAGATTTTTAGCAAGAGATACACGAGATGCTCTTGGTATACAAAAAAAAGGATATAATTTTATATTTTGTATACCGAAATTTACACTAACGCGTGCTTGTGGAAGCCTAACTAATTTTAAAAATGTATTTAAATAATTAGTTAAAAAAAGTTCTCTAGAAAAACACTTAGCGTAAAAATGATCACTATACCAAGTACTATCAAAATTTCTATTTACATTTTGTAATCTTAAAGAAATTGGATTTGTTTTTTGTCCCATTTTTAATTTATTTTTATTTATTTTTGTTGTTTTTTCTGAGATGATATTGTCCCAGTATTTAAAACTATATTTGAGTTATATATAGATTCAGATTATTTTGCTAAAATAAATTACATTTATTTATAGATGTTACTTGTATGTAAATATATAGATTGTCCTATATAATCTACAAAACAGTTGTTTATTTAAAACGATTTGAATTTTATGAAGTTTTGGTTTAGAAATAAACAAATAGACATAAATTTCATTTATTTACGAATAAAATAACGTATATTCTTTATGAATATCAGTTTTTTAATTTCATACAACCAATCGGATTTATAAAATCATATTAATAAAAAAAATTTATGAATATGATATGAAATTGGACGACATATATAAAAAGTATATAAACTTCTATTATAATCTCTTTTGCATGGTAAATAATAAATAAAGCAAGTGGTTGGATTAATGAATAACACCGAATCAAATGAAATTTATATTTATTTTGTTTTATAAATCCACATAATTATGAAATAGATATATAATTGATTATAAAATAGAAGCTTACGTACTATTTTTTTTGTTTTGTATTAAAGCAGACCAAACATTTTCGATTTTTCTCTCTAGAACATCAGATAATTCGTTTAGTTGCGAATCAGGACTTAAAGTTTCTATAATCGACTATAAACTTCTTGACTTGATGTATTATATACACACTCAATTCCTTTTTTTAAGTCCAAATGATTATACGCTGTTTTTCTATAATGGCTCCACAAAAAAACAGATGTGGTATTGAATTTAGAGCTTTCCAAATAGCGGGTAATTGATTTAAATCATACCAGCTAAAAGCATATTAGGTCCTTGAAAAAGATTTAAAAAATTAATATTTTTTCTATCCAAACCAAGTTAGGAACCCAGCTCTAGATTTATCTAAAGATTTAGAAACGATACAATCATTATTATATAAAAACGGACTATCTGCCAAAAATTTTTGTATAATAGTGTTTTTATATTGAAAAATACGTATATTATTTTTTGTATCCAGACCTAAATCAATTTTTAGATTAGATATTTTTTTTTTTGAGTTTGTTGTATAAATAAAACGTATCGAGAATTTTGTAAAATGCTGGCAGTTTTAGATAACTGTATAAGTTTTTTTTTACTTGCCATAATATATTGAAAATTTTTTATTAATTTATTAGAATTATAATTTTTATGCGATCTATTTATTTGTTTTTTTATTAAATTAAAAAACACGCATAAATTACCGAAAAAAATGCATTCGTTATAATAACAAGTTGAAATAAATGAAATTTATTATATCGTTTTGTTATTTATTATAACCACTTTGGTGTTTAATAGAGATATGGATTTGTACACCAACTACATGTAGATTTTTGCAAATTTCAATAAAAGCATGGAGACTATTTATATTTGCAAAAGAAAGTACCAGTGATCTCTTATATGTTTTAATTTGAAACTGATCTCGAGATTTTTTATGTATATGTGGAGAACGTATTACAGTTATTTTCTTTAATTTAGATGGATAAATATTTCTTTAGAATCCGGTGTTTCCAAAGTATATAAAATTTCATCAAATAAAGAAACCAGTTGATTAATATACAACGGATCAAATGATTTTAATTTTAATTGTACTTGTTGCATAAAAATGATTTTAAACTTTGTTTTTTTTGTTTGTCTAAATTGTATAAATAAATTACAATAAATTTGATTTATTTTACTTTGTACACAAAGCACTTGTTCAAAAAAATAAAAGTACTTATTATATACTGTATGTACCGAAAAAGTACCCATTATAATATAATGCTTTTATTTTTTTGAGCAAGTGCTTTTATTTGTCAGGCCAATAAAATACTTGTACAAGTTAAAATAAATGAAGTTTATTAAAATAAATTCGATTTATTTGTTTGTCTAAATACATATTATTTAGACACATAGAGCAATTGCTATTTTATGTGTGATCAAGTGTAACGGTGCAGGGTACGCCATACAAAAAATCAGAAAAAATAAAGAAATGCTAATGCTAAAGCATTTGTTCGTGGTACGCGAGCAGTACTACACCAAGTTTTAGGAGTACTAAAATACATTATTCTTATTAATCTAAGATAATAAAAACAACTAACTACACTTGTACACACACCTACGACAGCTAATACACCTAATTACTTCCAAGAGCGCAAAAAAATATAGGCTTTACTATAGAATCCAGCTAATGGTGGTATACCAGCCATTGAAAACATAGCAATACTAAAAGTAAATGCTAAGAGAGGGTTAGTTTTAGCTAAAAAAGCTAAATCAGTAATATATTTAATTCTAGGTAGCCCATTATTATGTGTATGACGCATGTTACATAGTAAAATACTAAATACGCAATATTCATAAAAATATATACAATTAAATATATAGATAATGCTTGTATTCCTTCAATACTAGCGCAAGCAAATCCTGCAAGTAAATATCCCACATGGTTAATACTACTAAAAGCCATTAATCGTTTGATTTGACTTTGTGAAAGCGCAGCTAATGCACCTACAAGCATAGAAGCTAAACTAGCAAAAATAACAAGTGTTTGCCAAATTGGAAACAAGTCATAAAAACTTTGTAAAAATACACGAAGAAACACTGCAAATAATGCGATTTTAGGTGTAATTACAAAAAATGCTGTAATAGGCGTAGGGGCTCCTTGATATACATCTGGAGACCACATATGGAAAGGTGCTGCAGCTATTTTAAATAAAAATCCTGCAAGTATAAATACCATTCCTAATGAAACAAGTGCCGATTCTGTTGTTACAGCTTGAATACCATCAAATGGCACAACACCTGCTGCAAAAATTTTAGCACATTCAGAGAATGAAAGTACACCAGTATATCCATATATTAAAGAACAACCAAAAATTAATAAACCTGAAGAAAAAGCCCCAAGTAAAAAATATTTTAGTCCTGCTTCAGTTGCAAATTCTGAATTTCTTTTTAACGCAGCTAACACATAAAAACTTAAACTTTGAAGTTCTATTGCTAAATATAGTGATATAAAATCTGCTGATGAGTTAAAAATAACATACTTGATACAGCAAATAGTATTAATATTAAAGTTTCAAATGCATTGTCTCCTTGTGTTTGGATATATTGTAATGACATTGATATACAGCATGCACTTGATAATAAACATGTAATTTTTACAAATTGAGTGAAATCATCGATAACGAGTGTGTTATAGAGTAACACAGCATTATTTATTGGACTATTATAAATCAATAAAGAAGTATATAACAAGGCCATTATCGCATACCAGCTGATATTATACGATAATAATGGATAATTTAATGATTTTGATGTACTAGTAATTACTCCATAAACTAATAAAAAAATACCAGTAGATACTAAAAATATCTCCGGAAACAGAGCTAGAAAGTCATTTTCAAATAAAAAACTCGAAAAGGATATCTGTTTATGAAAAGATTGTTCTAAATACATATTTTTATAAATGCTTTTATATAATTTATATTTTTATGTTTTTTGTACTGTTTAATAAACAAGCAAAAAACATAAAAAGGACCATATTTATTTACTCAAGTACTATAAGAGTGTAATCCACAATCCATATAGTGAAATAAACAGGTTAAAATAAATGAATTTATTACAATAAATATCATTTATTCCGTTAAGATTTATTACCACCAACGATAACGAATATTTGCACGATTGGTGATAGCTGCAGTATGCAACTCATCGCGTTTTTGTCTAGCTTTTCCTTGTTTGGAATAGGCTTGATATATTTCATCTGCTAGGCATTCTGAAAAATTTTGCGATGAACCTTGCTGTTTTTTTCGTGCTGATTCAATTATCCATCGCATAGCTAGAGTGTCTGCTTTGTGTTGTGATAATATAGCTGGAATTAGAAATGTATTTCCAGCCCTTCGTACTTTTTTTAATTCTACACTAGGTGTTACATTTTCTATCGCTATCGATACTACCTCAAGTAATGAAGACATTTCAATAGAATAGAATCATTATTTAAGGGTATCGTAATTTCTTCAAGAGCTTTTTTATTAAATTCATAAATGTAATTTATTTTACCCTTTTCTAGAACTTCGTTTATTTTCCCTTTACCTATTCTTTGATTATGATTCATGTGGATTTTTCCATTTTAACTGTATCCTTTGGAGTCTGGTCTGAAAATACATTTTTTTTTAATTTTTTATGCTTTAAGATTAACAGACTATCATAAAATAATTGTACAGCTACAGATTTTTTACCATCTATCATTAATAAATTATAAATTTATTACTATTGATTACAGTATTTCTTGTAGTCCCGTATTGTTTTTGACCGTTCATATAATTTATTTATTATATCGTTTATTTTTTAAATAAGACACTAATAATGTTTGTTTTGTCTAAAATAAATTGGATCTATTATATCCATTTTTTTTTAGAGACGAAACAAAACATCATTATGCTTTACTTTTTGGTGTTCCATAGAGTGACCTAGATTGTTTTCTAGAAATAACCCCTTGTAAATCTAATCGACCACGAACTACTTTGTATTTCACTCCAGGTAAGTCTTTTACACGACCACCTCGAATACATACTACGCTATGTTCTTGAAGATTATGGCCTTCACCTGGAATAGAAGCAATAACTACAATTCCATTACATAGACGAATTTTTGCTACTTTTCTTAGTGCTGAATTAGGCTTTTTAGGTGTTCGTGTGTATACACGAAAACATACACCTCTTTTTTGAGGACATCCAGCTAATGCTGGTTTTTTACTTTTAAGTTTTGGAGCTTGTCTAGAGCTTTTTTTTCGTAATAATTGATTGATTGTAGGCATAAAATATTGCTCTATTTTTCGTTTGTTGGGTAAAATAA
