# Supplementary material for: Targeted genetic manipulation and yeast-like evolutionary genomics in the green alga Auxenochlorella
Source: Plant Cell. 2025 Oct 27;37(11):koaf259. doi: 10.1093/plcell/koaf259 (PMC12636532; doi:10.1093/plcell/koaf259)
Supplement: koaf259_Supplementary_Data [file koaf259_supplementary_data.zip › Supplementary_File_S12.nwk]

(UTEX250:0.00180676,CCAP_211-61:0.00267485,(UTEX25:0.00282441,UTEX2341:0.00107631)1.0000:0.00441952);
