# Supplementary material for: Targeted genetic manipulation and yeast-like evolutionary genomics in the green alga Auxenochlorella
Source: Plant Cell. 2025 Oct 27;37(11):koaf259. doi: 10.1093/plcell/koaf259 (PMC12636532; doi:10.1093/plcell/koaf259)
Supplement: koaf259_Supplementary_Data [file koaf259_supplementary_data.zip › Supplementary_File_S13.fa]

>UTEX_250-A_CHL27-1
GTGGCTTGCGTCAGAGAGATAT--CATCATCTGGTGCTAGCGATCACATCTGCACCTTCTGATGTCCCTGGCAGGAGAAGTTGCGGCGCATGACGCCTCAGCAGAGGGAGAAGGAGCTGGAGAGGAGGGAGCGCATCAGGCAGCGCAGGGGAATGAAATCGATGATGCGCAAGGGTTAGGCAGGGGGCATGATGGTGTGCAGGGAGAAAGCTGCCGATAAGCGACCTTGCTGTTGCTTATCAAGCAGATGTGCAAGTCGACGAAATGGTGATATCATGTTGTGGCCTGACATGAGTACACTAG--------------------------------------------------------------------------------ACTACTCATGACGAGTCCCTGTCATCAGAACTCTACCAAAAGCTATGGTTTCGCGGGCAGGCTCAAGATACGATTTCCCGCGCATCGCTCCTTATCCGATACGTGGCCCGTTCCATGATCACCCCATACGTGAAGGTACACGTCTCCAAGCCCCCTGAGCGGATAGAAAAGCTGCAAGAGACTCAGGATCATTAGAAACTGAGTTGCAATGCAGAGCGCGATGATGTCCACCACGATGGCCTGCAAGCCTTTCACGGCCCACGGCGCAGGGTTCGCGCAGGGCCCCAGGGCTGTGCCCCGACGGGGATCCTTCGCGCAGCCCATGAGGGCGGCCTCCACCGCCGGTGCTTCTGGCGATGAGCTGAGGGACGAGCTGGGTTTCAAGCTCATGCGCAAGGGCGTGAAGGAGTTCAGCGGGGAGACCATCCTGACACCACGGTGCGCGGTGTGGTCCGGTGTGAACGCATGCTTGGATGTGTGACACAGCAACACAGTACGGCTTGGGCCAATGCACCTGGTGGGCCAAAGCATCAGATCCCGCGTGGGTGCGCGGCCGATGTCATCACGCGTCCATCCCGGATCCGCCGCAGATTCTACACCACCGACTTCGAGGAGATGGAGAAGATGTACTCCCTGGAGGAGAACCCCAACCTGAAAATGGATGAGCTGGAGGCGATGCTGGCGGAGTTCAGGCGTGACTACAACCAGTGCCACTTTGTGCGCAACGCTACCTTCCCTGAGGCGGCCAAGAAGCTGACGGGGAACACGCGCAAGATCTTCATCGAGTTCCTGGAGAGGTCCTGCACTGCTGAGTTCTCCGGCTTCCTGCTCTACAAGGAGCTGGGACGGCGCCTGAAGAAGGCCAACCCCGTGCTCGCCGAGATCTTCACCCTCCTCTCGCGCGACGAGGCGCGGCACGCGGGTTTCATCAACAAGTCCATGAGCGGTGAGTGTGCTTTGGGGTGGGTGGTGTGACCATATTTGACTGGGCCACGTTGGCTTTTTTGCCTGTTGAAAGGCTTGGTTTGATTCTGTGCTCACAATGACTGGCGGTTGGAATAGCGACGACACATGTGTATATCTGAAGCACAATGTGACGTCGAATCCATTTCTCCCATTGTCCAAAGACTTCAACCTGGCGTTGGATCTGGGCTTCCTGACCCGCAACCGCAAGTACACTTTCTTCAAGCCCAAGGTGGGAGGCATGGGATTCAGCGCAAT-GATTCTCATTGGGGAGTGTTCAGGCATCTCCAGTCTGACGTCTTGGCCTGTCATGGACGTTGGCTCTCCAGCTGGTGAGTCTGCCTCAGAGGCACTTCCCTCAATTACCCCACTTTCCCTGCCCACCCCCTGCAGTTCATCATCTATGCCACCTATCTGTCGGAGAAGATCGGGTACTGGCGCTACATCAGCATCTACCGCCATCTCCAGCGCAACCCCGACTGCCAGCTGTACCCCCTCTTTGAGTACTTTGAGAATTGGTGCCAGGTGAGGGGCGAGGGGTGGGGCTTGGACCGGCCTGGAGGTGAAGGCTGGTGAGGTGGTTGGCCACACGACATGCCTGGGGAGTGCATCATGTGGAGGGATTGCCAGGTCAAGGCTGGCCTGAGCCCTCCTTCCGCACCCCAACCCCCACATACTCAGGATGAGTCCCGGCACGGTGACTTCCTGGCGGCCACCCTGAAGTGCCAGCCGGAGCTCCTTGAGGGCACGGCGGCGCGTCTCTGGTCCCGCTTCTTCTGCCTGTCCGTATACATCACCATGTACCTCAACGACCACCAGCGCTCCTTCTTCTACGAGTCGTTGGGCATGGACACCACGCGCTTCAACAAACACGTCATCCTGGAGACAAACAACACCACGGAGCGCATCTTCCCTGAGGTGAGAGGGGGGATGGCGGCATTCTGGGAGTCTGAAGT-GGGAGTTTTGACAGGTTGTACGCCTGCCAAGGGGGAAAGGCATGTGGGCGCAGCATTTCTCACCTGAATGTGTGTGCCTCTCCCCCGGGAAGTGGCAAGCTCAATATCTTGAGCACGGCATCCCACCCATCCCCCTCGTCGCTGACCAACCTCACCGCAGGTGCCTGACGTGGAGAACCCCGCCTTCTTCCAGCGCCTGGACGAGATGGTGAAGCACAACAACGCCATCGTGCAGATTGGGCGGTCGGACGCCCCCAACTGGCTTAAGAACCTGCAGAAGCTGCCGCACCTGGAGCGCATCGCCAAGGGCTGCATCCTCCTCTTCCTGGCCCCCGCCAAGCGCGTAGGCTCCTTGGATGTGGAGGGTGACGCCGCCTTCCAGTACTGAGCGAGTGGCGCTGCCACAATTTCATCCCTGAGCATGCTGTGATTTGCTGTGGCGGTCGGCAGTGTTTCCTGCCCCCACGATCCTCTGTAATGTGCGCTAGACCTTTCGTGGACGGAGTTGAGGGCAAGAGGGCGAG-AACAATGGGCCCTCTTGAGGACAACCTGAGCAGGTCTTATAATTCGAGCAGTGTGTCTGTGTTCAACAAGCATAACATCCCCGCGACTTGGCATCAATTCCAGTCCGTTACAGATGCCACACAGCCACATATCTAGGTCAGGCCGCCACATTCTTGAACGCCCCCCATGCGCCAGGGTCAATGCGCTTGACCATGGCCTTGATCTGCGCACCCGGCCCCAGCTCGAACAGCTGATTCTTGCCTGTAGGAAAGTATGAGTGTGGAGGTGGTGATTGGACTGGTGGACTCTGGCAGCAAGGCACAGGCAAGCAAGTACACGCTGTCCCACTCCCTTCACCGTACCCGCAGCGACGAGGGCACGGATGGTGGGCTCCCATCTCACGGGCTCCACCAGCTGTCGGGGCAGCAGCGCTGCGATTTCCTTGGCGTCCTTGAACACCTTGCCCGTGACGTTGCTGTACACCGGGATGCGAGGCTCCTTGATCTCGATGCTGTTCAGCACCTGCGCGGAGGACGATGGGGGAGCGTGTTGCTTCTTCATGCGCTGCTCATGCCAGCCACAACAACACTACTGTCGAGCAGCTGCAGCAAGCTGCGTCGCCGGGGCAGAGCATGCAATGGCTGATTCATCGTACCTGGCCATTGCAGCCCACCAGTCCCTCACACAGACCCTCAAACTGCCCCACCACCAGCAGATCCTAG
>UTEX_25_CHL27-1
GTGGCTTGCGTCAGAGAGATAT--CATCATCTGGTGCTAGCGATCACATCTGCACCTTCTGATGTCCCTGGCAGGAGAAGTTGCGGCGCATGACGCCTCAGCAGAGGGAGAAGGAGCTGGAGAGGAGGGAGCGTATCAGGCAGCGCAGGGGAATGAAATCGATGATGCGCAAGGGTTAGGCAGGGGGCATGATGGCGTGCAGGGAGAAAGCTGCCGATAAGCGACCTTGCTGTTGCTTATCAAGCAGATGTGCAAGTCGACGAAATGGTGATATCATGTTGTGGCCTGACATGAGTACACTAG--------------------------------------------------------------------------------ACTACTCATGACGAGTCCCTGTCATCAGAACTCTGCCAAAAGCTATGGTTTCGCGGGCAGGCTCAAGATACGATTTCCCGCGCATCGCTCCTTATCCGATACGTGGCCCGTTCCATGATCACCCCATACGTGAAGGTACACGTCTCCAAGCCCCCTGAGCGGATAGAAAAGCTGCAAGAGACTCAGGATCATTAGAAACTGAGTTGAAATGCAGAGCGCGATGATGTCCACCACGATGGCCTGCAAGCCTTTCACGGCCCACGGCGCAGGGTTCGCGCAGGGCCCCAGGGCTGTGCCCCGACGGGGATCCTTCGCGCAGCCCATGAGGGCGGCCTCCACCGCCGGTGCTTCTGGCGATGAGCTGAGGGACGAGCTGGGTTTCAAGCTCATGCGCAAGGGCGTGAAGGAGTTCAGCGGGGAGACCATCCTGACACCACGGTGCGCGGTGTGGTCCGGTGTGAACGCATGCTTGGATGTGTGACACAGCAACACAGTACGGCTTGGGCCAATGCACCTGGTGGGCCAAAGCATCAGATCCCGCGTGGGTGCGCGGCCGATGTCATCACGCGTCCATCCCGGATCCGCCGCAGATTCTACACCACCGACTTCGAGGAGATGGAGAAGATGTACTCCCTGGAGGAGAACCCCAACCTGAAAATGGATGAGCTGGAGGCGATGCTGGCGGAGTTCAGGCGCGACTACAACCAGTGCCACTTTGTGCGCAACGCTACCTTCCCTGAGGCGGCCAAGAAGCTGACGGGGAACACGCGCAAGATCTTCATCGAGTTCCTGGAGAGGTCCTGCACCGCTGAGTTCTCCGGCTTCCTGCTCTACAAGGAGCTGGGACGGCGCCTGAAGAAGGCCAACCCCGTGCTCGCCGAGATCTTCACCCTCCTCTCGCGCGACGAGGCGCGGCACGCGGGTTTCATCAACAAGTCCATGAGCGGTGAGTGTGCTTTGGGGTGGGTGGTGTGACCATATTTGACTGGGCCACGTTGGCTTTTTTGCCTGTTGAAAGGCTTGGTTTGATTCTGTGCTCACAATGACTGGCGGTTGGAATAGCGACGACTCATGTGTATATCTGAAGCACAATGTGACGTCGAATCCATTTCT-CCATTGTCCAAAGACTTCAACCTGGCGTTGGATCTGGGCTTCCTGACCCGCAACCGCAAGTACACTTTCTTCAAGCCCAAGGTGGGAGGCATGGGATTCAGCGCAAT-GATTCTCATTGGGGAGTGTTCAGGCATCTCCAGTCTGACGTCTTGGCCTGTCATGGACGTTGGCTCTCCAGCTGGTGAGTCTGCCTCAGAGGCACTTCCCTCAATTACCCCACTTTCCCTGCCCACCCCCTGCAGTTCATCATCTATGCCACCTATCTGTCGGAGAAGATCGGGTACTGGCGCTACATCAGCATCTACCGCCATCTCCAGCGCAACCCCGACTGCCAGCTGTACCCCCTCTTTGAGTACTTTGAGAATTGGTGCCAGGTGAGGGGCGAGGGGTGGGGCTTGGACCGGCCTGGAGGTGAAGGCTGGTGAGGTGGTTGGCCACACGACATGCCTGGGGAGTGCATCATGTGGAGGGATTGCCAGGTCAAGGCTGGCCTGAGCCCTCCTTCCGCACCCCAACCCCCACATACTCAGGATGAGTCCCGGCACGGTGACTTCCTGGCGGCCACCCTGAAGTGCCAGCCGGAGCTCCTTGAGGGCACGGCGGCGCGTCTCTGGTCCCGCTTCTTCTGCCTGTCCGTATACATCACCATGTACCTTAACGACCACCAGCGCTCCTTCTTCTACGAGTCGTTGGGCATGGACACCACGCGCTTCAACAAGCACGTCATCCTGGAGACAAACAACACCACGGAGCGCATCTTCCCTGAGGTGAGAGGGGGGATGGAGGCATTCTGGGAGTCTGAAGT-GGGAGTTTTGACAGGTTGTACGCCTGCCAAGGGGGAAAGGCATGTGGGCGCAGCATTTCTCACCTGAATGTGTGTGCCTCTCCCCCGGGAAGTGGCAAGCTCAATATCTTGAGCACGGCATCCCACCCATCCCCCTCGTCGCTGACCAACCTCACCGCAGGTGCCTGACGTGGAGAACCCCGCCTTCTTCCAGCGCCTGGACGAGATGGTGAAGCACAACAACGCCATCGTGCAGATTGGGCGGTCGGACGCCCCCAACTGGCTTAAGAACCTGCAGAAGCTGCCGCACCTGGAGCGCATCGCCAAGGGCTGCATCCTCCTCTTCCTGGCCCCCGCCAAGCGCGTAGGCTCCTTGGATGTGGAGGGTGACGCCGCCTTCCAGTACTGAGCGAGTGGCGCTGCCACAATTTCATCCCTGAGCATGCTGTGATTTGCTGTGGCGGTCGGCAGTGTTTCCTGCCCCCACGATCCTCTGTAATGTGCGCTAGACCTTTCGTGGACGGAGTTGAGGGCAAGAGGGCGAG-AACAATGGGCCCTCTTGAGGACAACCTGAGCAGGTCTTATAATTCGAGCAGCGTGTCTGTGTTCAACAAGCATAACATCCCCGCGACTTGGCATCAATTCCAGTCCGTTACAGATGCCACACAGCCACATATCTAGGTCAGGCCGCCACATTCTTGAACGCCCCCCATGCGCCAGGGTCAATGCGCTTGACCATGGCCTTGATCTGCGCACCCGGCCCCAGCTCGAACAGCTGATTCTTGCCTGTAGGAAAGTATGAGTGTGGAGGTGGTGATTGGACTGGTGGACTCTGGCAGCAAGGCACAGGCAAGCAAGTACACGCTGTCCCACTCCCTTCACCGTACCCGCAGCGACGAGGGCACGGATGGTGGGCTCCCATCTCACGGGCTCCACCAGCTGTCGGGGCAGCAGCGCTGCGATTTCCTTGGCGTCCTTGAACACCTTGCCCGTGACGTTGCTGTACACCGGGATGCGAGGCTCCTTGATCTCGATGCTGTTCAGCACCTGCGCGGAGGACGATGGGGGAGCGTGTTGCTTCTTCATGCGCTGCTCATGCCAGCCACAACAACACTACTGTCGAGCAGCTGCAGCAAGCTGCGTCGCCGGGGCAGAGCATGCAATGGCTGATTCATCGTACCTGGCCATTGCAGCCCACCAGTCCCTCACACAGACCCTCAAACTGCCCCACCACCAGCAGATCCTAG
>UTEX_25_CHL27-2
GTGGCTTGCGTCAGAGAGATAT--CATCATCTGGTGCTAGCGATCACATCTGCACCTTCTGATGTCCCTGGCAGGAGAAGTTGCGGCGCATGACGCCTCAGCAGAGGGAGAAGGAGCTGGAGAGGAGGGAGCGTATCAGGCAGCGCAGGGGAATGAAATCGATGATGCGCAAGGGTTAGGCAGGGGGCATGATGGCGTGCAGGGAGAAAGCTGCCGATAAGCGACCTTGCTGTTGCTTATCAAGCAGATGTGCAAGTCGACGAAATGGTGATATCATGTTGTGGCCTGACATGAGTACACTAG--------------------------------------------------------------------------------ACTACTCATGACGAGTCCCTGTCATCAGAACTCTGCCAAAAGCTATGGTTTCGGGGGCAGGCTCAAGATACGATTTCCCGCGCATCGCTCCTTATCCGATACGTGGCCCGTTCCATGATCACCCCATACGTGAAGGTACACGTCTCCAAGCCCCCTGAGCGGATAGAAAAGCTGCAAGAGACTCAGGATCATTAGAAACTGAGTTGAAATGCAGAGCGCGATGATGTCCACCACGATGGCCTGCAAGCCTTTCACGGCCCACGGCGCAGGGTTCGCGCAGGGCCCCAGGGCTGTGCCCCGACGGGGATCCTTCGCGCAGCCCATGAGGGCGGCCTCCACCGCCGGTGCTTCTGGCGATGAGCTGAGGGACGAGCTGGGTTTCAAGCTCATGCGCAAGGGCGTGAAGGAGTTCAGCGGGGAGACCATCCTGACACCACGGTGCGCGGTGTGGTCCGGTGTGAACGCATGCTTGGATGTGTGACACAGCAACACAGTACGGCTTGGGCCAATGCACCTGGTGGGCCAAAGCATCAGATCCCGCGTGGGTGCGCGGCCGATGTCATCACGCGTCCATCCCGGATCCGCCGCAGATTCTACACCACCGACTTCGAGGAGATGGAGAAGATGTACTCCCTGGAGGAGAACCCCAACCTGAAAATGGATGAGCTGGAGGCGATGCTGGCGGAGTTCAGGCGCGACTACAACCAGTGCCACTTTGTGCGCAACGCTACCTTCCCTGAGGCGGCCAAGAAGCTGACGGGGAACACGCGCAAGATCTTCATCGAGTTCCTGGAGAGGTCCTGCACCGCTGAGTTCTCCGGCTTCCTGCTCTACAAGGAGCTGGGACGGCGCCTGAAGAAGGCCAACCCCGTGCTCGCCGAGATCTTCACCCTCCTCTCGCGCGACGAGGCGCGGCACGCGGGTTTCATCAACAAGTCCATGAGCGGTGAGTGTGCTTTGGGGTGGGTGGTGTGACCATATTTGACTGGGCCACGTTGGCTTTTTTGCCTGTTGAAAGGCTTGGTTTGATTCTGTGCTCACAATGACTGGCGGTTGGAATAGCGACGACTCATGTGTATATCTGAAGCACAATGTGACGTCGAATCCATTTCT-CCATTGTCCAAAGACTTCAACCTGGCGTTGGATCTGGGCTTCCTGACCCGCAACCGCAAGTACACTTTCTTCAAGCCCAAGGTGGGAGGCATGGGATTCAGCGCAAT-GATTCTCATTGGGGAGTGTTCAGGCATCTCCAGTCTGACGTCTTGGCCTGTCATGGACGTTGGCTCTCCAGCTGGTGAGTCTGCCTCAGAGGCACTTCCCTCAATTACCCCACTTTCCCTGCCCACCCCCTGCAGTTCATCATCTATGCCACCTATCTGTCGGAGAAGATCGGGTACTGGCGCTACATCAGCATCTACCGCCATCTCCAGCGCAACCCCGACTGCCAGCTGTACCCCCTCTTTGAGTACTTTGAGAATTGGTGCCAGGTGAGGGGCGAGGGGTGGGGCTTGGACCGGCCTGGAGGTGAAGGCTGGTGAGGTGGTTGGCCACACGACATGCCTGGGGAGTGCATCATGTGGAGGGATTGCCAGGTCAAGGCTGGCCTGAGCCCTCCTTCCGCACCCCAACCCCCACATACTCAGGATGAGTCCCGGCACGGTGACTTCCTGGCGGCCACCCTGAAGTGCCAGCCGGAGCTCCTTGAGGGCACGGCGGCGCGTCTCTGGTCCCGCTTCTTCTGCCTGTCCGTATACATCACCATGTACCTCAACGACCACCAGCGCTCCTTCTTCTACGAGTCGTTGGGCATGGACACCACGCGCTTCAACAAGCACGTCATCCTGGAGACAAACAACACCACGGAGCGCATCTTCCCTGAGGTGAGAGGGGGGATGGAGGCATTCTGGGAGTCTGAAGT-GGGAGTTTTGACAGGTTGTACGCCTGCCAAGGGGGAAAGGCATGTGGGCGCAGCATTTCTCACCTGAATGTGTGTGCCTCTCCCCCGGGAAGTGGCAAGCTCAATATCTTGAGCACGGCATCCCACCCATCCCCCTCGTCGCTGACCAACCTAACCGCAGGTGCCTGACGTGGAGAACCCCGCCTTCTTCCAGCGCCTGGACGAGATGGTGAAGCACAACAACGCCATCGTGCAGATTGGGCGGTCGGACGCCCCCAACTGGCTTAAGAACCTGCAGAAGCTGCCGCACCTGGAGCGCATCGCCAAGGGCTGCATCCTCCTCTTCCTGGCCCCCGCCAAGCGCGTAGGCTCCTTGGATGTGGAGGGTGACGCCGCCTTCCAGTACTGAGCGAGTGGCGCTGCCACAATTTCATCCCTGAGCATGCTGTGATTTGCTGTGGCGGTCGGCAGTGTTTCCTGCCCCCATGATCCTCTGTAATGTGCGCTAGACCTTTCGTGGACGGAGTTGAGGGCAAGAGGGCGAG-AACAATGGGCCCTCTTGAGGACAACCTGAGCAGGTCTTATAATTCGAGCAGCGTGTCTGTGTTCAACAAGCATAACATCCCCGCGACTTGGCATCAATTCCAGTCCGTTACAGATGCCACACAGCCACATATCTAGGTCAGGCCGCCACATTCTTGAACGCCCCCCATGCGCCAGGGTCAATGCGCTTGACCATGGCCTTGATCTGCGCACCCGGCCCCAGCTCGAACAGCTGATTCTTGCCTGTAGGAAAGTATGAGTGTGGAGGTGGTGATTGGACTGGTGGACTCTGGCAGCAAGGCACAGGCAAGCAAGTACACGCTGTCCCACTCCCTTCACCGTACCCGCAGCGACGAGGGCACGGATGGTGGGCTCCCATCTCACGGGCTCCACCAGCTGTCGGGGCAGCAGCGCTGCGATTTCCTTGGCGTCCTCGAACACCTTGCCCGTGACGTTGCTGTACACCGGGATGCGAGGCTCCTTGATCTCGATGCTGTTCAGCACCTGCGCGGAGGACGATGGGGGAGCGTGTTGCTTCTTCATGCGCTGCTCATGCCAGCCACAACAACACTACTGTCGAGCAGCTGCAGCAAGCTGCGTCGCCGGGGCAGAGCATGCAATGGCTGATTCATCGTACCTGGCCATTGCAGCCCACCAGTCCCTCACACAGACCCTCAAACTGCCCCACCACCAGCAGATCCTAG
>UTEX_2341_CHL27
GTGGCTTGCGTCAGAGAGATAT--CATCATCTGGTGCTAGCGATCACATCTGCACCTTCTGATGTCCCTGGCAGGAGAAGTTGCGGCGCATGACGCCTCAGCAGAGGGAGAAGGAGCTGGAGAGGAGGGAGCGCATCAGGCAGCGCAGGGGAATGAAATCGATGATGCGCAAGGGTTAGGCAGGGGGCATGATGGCATGCAGGGAGAAAGCTGCCGATAAGCGACCTTGCTGTTGCTTATCAAGCAGATGTGCAAGTCGATGAAATGGTGATATCATGTTGTGACCTGACATGAGTACACTAG--------------------------------------------------------------------------------ACTACTCATGACGAGTCCCTGTCATCAGAACTCTGCCAAAAGCTATGGTTTCGCGGGCAGGCTCAAGATACGATTTCCCGCGCATCGCTCCTTATCCGATACGTGGCCCGTTCCATGATCACCCCATACGTGAAGGTACACGTCTCCAAGCCCCCTGAGCGGATAGAAAAGCTGCAAGAGACTCAGGATCATTAGAAACTGAGTTGCAATGCAGAGCGCGATGATGTCCACCACGATGGCCTGCAAGCCTTTCACGGCCCACGGCGCAGGGTTCGCGCAGGGCCCCAGGGCTGTGCCCCGACGGAGATCCTTCGCGCAGCCCATGAGGGCGGCCTCCACCGCCGGTGCTTCTGGCGATGAGCTGAGGGACGAGCTGGGTTTCAAGCTCATGCGCAAGGGCGTGAAGGAGTTCAGCGGGGAGACCATCCTGACACCACGGTGCGCGGTGTGGTCCGGTGTGAACGCATGCTTGGATGTGTGACACAGCAACACAGTACGGCTTGGGCCAATGCACCTGGTGGGCCAAAGCATCAGATCCCGCGTGGGTACGC-GCCGATGTCATCACGCGTCCATCCCGGATCCGCCGCAGATTCTACACCACCGACTTCGAGGAGATGGAGAAGATGTACTCCCTGGAGGAGAACCCCAACCTGAAAATGGATGAGCTGGAGGCGATGCTGGCGGAGTTCAGGCGCGACTACAACCAGTGCCACTTTGTGCGCAACGCTACCTTCCCTGAGGCGGCCAAGAAGCTGACGGGGAACACTCGCAAGATCTTCATCGAGTTCCTGGAGAGGTCCTGCACCGCTGAGTTCTCCGGCTTCCTGCTCTACAAGGAGCTGGGACGGCGCCTGAAGAAGGCCAACCCCGTGCTCGCCGAGATCTTCACCCTCCTCTCGCGCGACGAGGCGCGGCACGCGGGTTTCATCAACAAGTCCATGAGCGGTGAGTGTGCTTTGGGGTGGGTGGTGTGACCATATTTGACTGGGCCACGTTGGCTTTTTTGCCTGTTGAAAGGCTTGGTTTGATTCTGTGCTCACAATGACTGGCGGTTGGAATAGCGACGACACATGTGTATATCTGAAGCACAATGTGACGTCGAATCCATTTCTCCCATTGTCCAAAGACTTCAACCTGGCGTTGGATCTGGGCTTCCTGACCCGCAACCGCAAGTACACTTTCTTCAAGCCCAAGGTGGGAGGCATGGGATTCAGCGCAAT-GATTCTCATTGGGGAGTGTTCAGGCATCTCCAGTCTGACGTCTTGGCCTGTCATGGACGTTGGCTCTCCAGCTGGTGAGTCTGCCTCAGAGGCACTTCCCTCAATTACCCCACTTTCCCTGCCCACCCCCTGCAGTTCATCATCTATGCCACCTATCTGTCGGAGAAGATCGGGTACTGGCGCTACATCAGCATCTACCGCCATCTCCAGCGCAACCCCGACTGCCAGCTGTACCCCCTCTTTGAGTACTTTGAGAATTGGTGCCAGGTGAGGGGCGAGGGGTGGGGCTTGGACCGGCCTGGAGGTGAAGGCTGGTGAGGTGGTTGGCCACACGACATGCCTGGGGAGTGCATCATGTGGAGGGATTGCCAGGTCAAGGCTGGCCTGAGCCCTCCTTCCGCACCCCAACCCCCACATACTCAGGATGAGTCCCGGCACGGTGACTTCCTGGCGGCCACCCTGAAGTGCCAGCCGGAGCTCCTTGAGGGCACGGCGGCGCGTCTCTGGTCCCGCTTCTTCTGCCTGTCCGTATACATCACCATGTACCTCAACGACCACCAGCGCTCCTTCTTCTACGAGTCGTTGGGCATGGACACCACGCGCTTCAACAAGCACGTCATCCTGGAGACAAACAACACCACGGAGCGCATCTTCCCTGAGGTGAGAGGGGGGATGGAGGCATTCTGGGAGTCTGAAGT-GGGAGTTTTGACAGGTTGTACGCCTGCCAAGGGGGAAAGGCATGTGGGCGCAGCATTTCTCACCTGAATGTGTGTGCCTCTCCCCCGGGAAGTGGCAAGCTCAATATCTTGAGCACGGCATCCCACCCATCCCCCTCGTCGCTGACCAACCTAACCGCAGGTGCCTGACGTGGAGAACCCCGCCTTCTTCCAGCGCCTGGACGAGATGGTGAAGCACAACAACGCCATCGTGCAGATTGGGCGGTCGGACGCCCCCAACTGGCTTAAGAACCTGCAGAAGCTGCCGCACCTGGAGCGCATCGCCAAGGGCTGCATCCTCCTCTTCCTGGCCCCCGCCAAGCGCGTAGGCTCCTTGGATGTGGAGGGTGACGCCGCCTTCCAGTACTGAGCGAGTGGCGCTGCCACAATTTCATCCCTGAGCATGCTGTGATTTGCTGTGGCGGTCGGCAGTGTTTCCTGCCCCCACGATCCTCTGTAATGTGCGCTAGACCTTTCGTGGACGGAGTTGAGGGCAAGAGGGCGAG-AACAATGGGCCCTCTTGAGGACAACCTGAGCAGGTCTTATCATTCGAGCAGCGTGTCTGTGTTCAACAAGCATAACATCCCCGCGACTTGGCATCAATTCCAGTCCGTTACAGATGCCACACAGCCACATATCTAGGTCAGGCCGCCACATTCTTGAACGCCCCCCATGCGCCAGGGTCAATGCGCTTGACCATGGCCTTGATCTGCGCACCCGGCCCCAGCTCGAACAGCTGATTCTTGCCTGTAGGAAAGTATGAGTGTGGAGGTGGTGATTGGACTGGTGGACTCTGGCAGCAAGGCACAGGCAAGCAAGTACACGCTGTCCCACTCCCTTCACCGTACCCGCAGCGACGAGGGCACGGATGGTGGGCTCCCATCTCACGGGCTCCACCAGCTGTCGGGGCAGCAGCGCTGCGATTTCCTTGGCGTCCTTGAACACCTTGCCCGTGACGTTGCTGTACACCGGGATGCGAGGCTCCTTGATCTCGATGCTGTTCAGCACCTGCGCGGAGGACGATGGGGGAGCGTGTTGCTTCTTCATGCGCTGCTCATGCCAGCCACAACAACACTACTGTCGAGCAGCTGCAGCAAGCTGCGTCGCCGGGGCAGAGCATGCAATGGCTGATTCATCGTACCTGGCCATTGCAGCCCACCAGTCCCTCACACAGACCCTCAAACTGCCCCACCACCAGCAGATCCTAG
>CCAP_211-61_CHL27-1
GTGGCTTGCGTCAGAGAGATATCACATCATCTGGTACTAGCGATCACATCTGCACCTTCTGATGTCCCTGGCAGGAGAAGTTGCGGCGCATGACGCCTCAGCAGAGGGAGAAGGAGCTGGAGAGGAGGGAGCGCATCAGGCAGCGCAGGGGAATGAAATCGATGATGCGCAAGGGTTAAGCAGGGGGCATGATGGCGTTCAGGGAGAAAGCTGCCAATAAGCGACCTTGCTGTTGCTTATCAAGCAGATGTGCAAGTCGATGAAATGGTGATATCATGTTGTGGCCTGACATGAGTACACCAG--------------------------------------------------------------------------------ACTACTCATGACGAGTCCCTGTCATCAGAACGCTGCCAAAAGCTATGGTTTCGCGGGCAGGCTCAAGATACGATTTCCCGCGCATCGCTCCTTATCCGATACGTGGCCCGTTCCATGATCACCCCATACGTGAAGGTACACGTCTCCGAGCCCCCTGAGCGGATAGAAAAGCTGCAAGAGACTCAGGATCATTAGAAACTGAGTTGCAATGCAGAGCGCGATGATGTCCACCACGATGGCCTGCAAGCCTTTCACGGCCCACGGCGCAGGGTTCGCGCAGGGCCCCAGGGCTGTGCCCCGACGGGGATCTTTCGCGCAGCCCATGAGGGCGGCCTCCACCGCCGGTGCTTCTGGCGATGAGCTGAGGGACGAGCTGGGTTTCAAGCTCATGCGCAAGGGCGTGAAGGAGTTCAGCGGGGAGACCATCCTGACACCACGGTGCGCGGTGTGGTCCGGTGTGAACGCATGCTTGCATGTGTGACACAGCAACACAGTACGGCTTGGGCCAATGCACCTGGTGGGCCAAAGCATCAGATCCCGCGTGGGTGCGCGGCCGATGTCATCACGCGTCCATCCCGGATCCGCCGCAGATTCTACACCACCGACTTCGAGGAGATGGAGAAGATGTACTCCCTGGAGGAGAACCCCAACCTGAAAATGGATGAGCTGGAGGCGATGCTGGCGGAGTTCAGGCGCGACTACAACCAGTGCCACTTTGTGCGCAACGCTACCTTCCCTGAGGCGGCCAAGAAGCTGACGGGGAACACGCGCAAGATCTTCATCGAGTTCCTGGAGAGGTCCTGCACCGCGGAGTTCTCCGGCTTCCTGCTCTACAAGGAGCTGGGACGGCGCCTGAAGAAGGCCAACCCCGTTCTGGCCGAGATCTTCACCCTCCTCTCGCGCGACGAGGCGCGGCACGCGGGTTTCATCAACAAGTCCATGAGCGGTGAGTGTGCTTTGGGGTGGGTGGTGTGACCATATTTGACTGGGCCACGTTCGTTTTGTTGCCTGTTGAAAGGCTTGGTTTGATTCTGTGCTCACAATGACTAGCGGTTGGAATAGCGACAACCCATGTGTATATCTGAAGCACAATGTGACGTCGAATCCATTTCTCCCATTGTCCAAAGACTTCAACCTGGCGTTGGATCTGGGCTTCCTGACCCGCAACCGCAAGTACACTTTCTTCAAGCCCAAGGTGGGAGGCATGGGATTCAGCGCAGTGGGTTCTCATTGGAGAATGTTCAGGCACCTCTAGTCTGACGTCTTGGCTTGTCATGGACGTTGACTCTCCAGCCGCTGAGTCTGCCTCAGAGGCACTTCCCTCAATTACCCCACTTTCCCTGCCCACCCCCTGCAGTTCATCATCTATGCCACCTATCTGTCCGAGAAGATCGGGTACTGGCGCTACATCAGCATCTACCGCCATCTCCAGCGCAACCCCGACTGCCAGCTGTACCCCCTCTTTGAGTACTTTGAGAATTGGTGCCAGGTGAGGGGCAAGGGGTGGGGCTTGGACCGGCCTGGAGGTGCAGGCTGGTGAGATGGTTGGCCACACGACCTGCCTGGGGAGTGCATCATGTGGAGGGATTGCCAGGTCAAGGCTGTCCTGAGCCCTCCTTCCGCACCCCAACCCCCACATGCTCAGGATGAGTCCCGGCACGGTGACTTCCTGGCGGCCACCCTGAAGTGCCAGCCGGAGCTCCTTGAGGGCACGGCGGCGCGTCTCTGGTCCCGCTTCTTCTGCCTGTCCGTGTACATCACCATGTACCTCAACGACCACCAGCGCTCCTTCTTCTACGAGTCGCTGGGCATGGACACCACGCGCTTCAACAAGCACGTCATCCTGGAGACAAACAACACCACGGAGCGCATCTTCCCTGAGGTGAGGGGGTGGATGGAGGCATTCTGGGAGTCTCAGAT-GGGCGTTTTGACAGGCTGTATGCCTGCCAAGGGGGATGGGCATGTGGGCGCAGCATTTCTCACCTGGATGTGTGTGCCTCTCCCCCGGGAAGCGGCAAGCTCAATATCTCGAGCACGGCATCCCACCCATTCCCCTCGTCGCTGACCAACCCACCCGCAGGTGCCTGACGTGGAGAACCCCGCCTTCTTCCAGCGCCTGGACGAGATGGTGAAGCACAACAACGCCATCGTGCAGATTGGGCGGTCGGACGCTCCCAACTGGCTTAAGAACCTGCAGAAGCTGCCGCACCTGGAGCGCATCGCCAAGGGCTGCATCCTCCTCTTCCTGGCTCCCGCCAAGCGTGTAGGCTCCTTGGATGTGGAGGGTGACGCCGCCTTCCAGTACTGAGCGAGTGGCGCTGCCACAATTTCATCCCCGAGCATGCTGTGATTTGCTGTGGCGGTCGGCAGTGTTTCCTGCCCCCACGATCCTCTGTAATGTGCGCTAGACCTTATGTGGACGGAGTTGAGGGCAAGAGGGCGAG-AAGAATGGGCCCTCTCGAGGACAACCTGAGCAGGGCTTGTAATTCGGGCAGCGTGTCTGTGTTCAACAAGCTCAACATCCCCGCGACTTGGCATCAATTCCAGTCCGTTACAGATGCCGCACAGCCACATATCTAGGTCAGGCCGCCACATTCTTGAACGCCCCCCATGCGCCAGGGTCAATGCGCTTGACCATGGCCTTGATCTGCGCACCAGGCCCCAGCTCGAACAGCTGATTCTTGCCTGTAGGAAAGTATGAATGTGGAGGTGGTGATTGGACTGGTGGACTCTCGCAGCAAGGCACAGGCAAGCAAGTACACGCTGTCCCACTCCCTTCACCGTACCCGCAGCGACGAGGGCACGGATGGTGGGCTCCCATCTCACGGGCTCCACCAGCTGTCGAGGCAGCAGCGCTGCGATTTCCTTGGCGTCCTTGAACACCTTGCCCGTGACGTTGCTGTACACCGGGATGCGAGGCTCCTTGATCTCGATGCTGTTCAGCACCTGCGCGGAGGACGATGGGGGAGCGTGTTGCTTCTTCATGCGCTGCTCATGCCAGCTGCAACAACACTACTGTCGAGCAGCTGCAGCAAGCTGCGTCGCCGGGGCAGAGCATGCGATGGCTGATTCATCGTACCTCGCCATTGCAGCCCACCAGTCCCTCACACAGACCCTCAAACTGCCCCACCACCAGCAGATCCCAG
>UTEX_250-A_CHL27-2
GTGGCTTGCGTCAGAGAGATATCACATCATCTGGTGCTAGCGATCACATCTGCACCTTCTGATGTCCCTGGCAGGAGAAGTTGCGGCGCATGACGCCTCAGCAGAGGGAGAAGGAGCTGGAGAGGAGGGAGCGCATCAGGCAGCGCAGGGGAATGAAATCGATGATGCGCAAGGGTTAGGCAGGGGGCATGATGGCGTGCAGGGAGAAAGCTGCCGATAAGCGACCTTGCTGTTGCTTATCAAGCAGATGTGCAAGTCGATGAAATGGTGTGATCATGTTGTGGCCTGACATGAGTACACTAGACTACTCATGACGAGTCCCTGTCATCAGAACTCTGCCAAAACTACTCATGACGAGTCCCTGTCATCAGAACTCTGCCAAAACTACTCATGACGAGTCCCTGTCATCAGAACTCTGCCAAAAGCTATGGTTTCGCGGGCAGGCTCAAGATACGATTTCCCGCGCATCGCTCCTTATCCGATACGTGGCCCGTTCCATGATCACCCCATACGTGAAGGTACACGTCTCCAAGCCCCCTGAGCGGATAGAAAAGCTGCAAGAGACTCAGGATCATTAGAAACTGAGTTGCAATGCAGAGCGCGATGATGTCCACCACGATGGCCTGCAAGCCTTTCACGGCCCACGGCGCAGGGTTCGCGCAGGGCCCCAGGGCTGTGCCCCGACGGGGATCCTTCGCACAGCCCATGAGGGCGGCCTCCACCGCCGGTGCTTCTGGCGATGAGCTGAGGGACGAGCTGGGTTTCAAGCTCATGCGCAAGGGCGTGAAGGAGTTCAGCGGGGAGACCATCCTGACGCCACGGTGCGCGGTGTGGTCCGGTGTGAACGCATGTTTGGATGTGTGACACAGCAACACAGTACGGCTTGGGCCAATGCACCTGGTGGGCCAAAGCATCAGATCCCGCGTGGGTGCGCGGCCGATGTCATCACGCGTCCATCCCGGATCCGCCCCAGATTCTACACCACCGACTTCGAGGAGATGGAGAAGATGTACTCCCTGGAGGAGAACCCCAACCTGAAAATGGATGAGCTGGAGGCGATGCTGGCGGAGTTCAGGCGCGACTACAACCAGTGCCACTTTGTGCGCAACGCTACCTTCCCTGAGGCGGCCAAGAAGCTGACGGGGAACACGCGCAAGATCTTCATCGAGTTCCTGGAGAGGTCCTGCACCGCGGAGTTCTCCGGCTTCCTGCTCTACAAGGAGCTGGGACGGCGCCTGAAGAAGGCCAACCCCGTGCTCGCCGAGATCTTCACCCTCCTCTCGCGCGACGAGGCGCGGCACGCGGGTTTCATCAACAAGTCCATGAGCGGTGAGTGTGCTTTGGGGTGGGTGGTGTGACCATATTTGACTGGGCCACGTTGGCTTTGTTGCCTGTTGAAAGGCTTGGTTTGATTCTGTGCTCACCATGACTGGCGGTTGGAATAGCGACAACCCATGTGTATATCTGAAGCACAATGTGACGTTGAATCCATTCCTCCCATTGTCCAAAGACTTCAACCTGGCGTTGGATCTGGGCTTCCTGACCCGCAACCGCAAGTACACTTTCTTCAAGCCCAAGGTGGGAGGCATGGGATTCAGCGCAGT-GGTTCTCATTGGAGAATGTTCAGGCATCTCCAGTCTGACGTCTTGGCTTGTCATGGACGTTGGCTCTCCAGCTGGTGAGTCTGCCTCAGAGGCACTTCCCTCAATTACCCCACTTTCCCTGCCCACCCCCTGCAGTTCATCATCTATGCCACCTATCTGTCCGAGAAGATCGGGTACTGGCGCTACATCAGCATCTACCGCCATCTCCAGCGCAACCCCGACTGCCAGCTGTACCCCCTCTTTGAGTACTTTGAGAATTGGTGCCAGGTGAGGGGCAAGGGGTGGGGCTTGGACCGGCCTGGAGGTGCAGGCTGGTGAGATGGTTGGCCACACGACCTGCCTGGGGAGTGCATCATGTGGAGGGATTGCCAGGTCAAGGCTGTCCTGAGCCCTCCTTCCGCACCCCAACCCCCACATGCTCAGGATGAGTCCCGGCACGGTGACTTTCTGGCGGCCACCCTGAAGTGCCAGCCGGAGCTCCTTGAGGGCACGGCGGCGCGTCTCTGGTCCCGCTTCTTCTGCCTGTCCGTGTACATCACCATGTACCTCAACGACCACCAGCGCTCCTTCTTCTACGAGTCGCTGGGCATGGACACCACGCGCTTCAACAAGCACGTCATCCTGGAGACAAACAACACCACGGAGCGCATCTTCCCTGAGGTGAGGGGGTGGATGGAGGCATTCTGGGAGTCTCAGAT-GGGCGTTTTGACAGGCTGTATGCCTGCCAAGGGGGATGGGCATGTGGGCGTAGCATTTCTCACCTGGATGTGTGTGCCTCTTCCCCGGGAAGCGGCAAGCTCAATATCTCGAGCACGGCATCCCACCCATTCCCCTCGTCGCTGACCAACCCAACCGCAGGTGCCTGACGTGGAGAACCCCGCCTTCTTCCAGCGCCTGGACGAGATGGTGAAGCACAACAACGCCATCGTGCAGATTGGGCGGTCGGACGCCCCCAACTGGCTTAAGAACCTGCAGAAGCTGCCGCACCTGGAGCGCATCGCCAAGGGCTGCATCCTCCTCTTCCTGGCTCCCGCCAAGCGTGTAGGCTCCTTGGATGTGGAGGGTGACGCCGCCTTCCAGTACTGAGCAAGTGGCGCTGCCACAATTTCATCCCCGAGCATGCTGTGATTTGCTGTGGCGGTCGGCAGTGTTTCCTGCCCCCACGATCCTCTGTAATGTGCGCTAGACCTTATGTGGACGGAGTTGAGGGCAAGAGGGCGAGAAACAATGGGCCCTCTTGAGGACAACCTGAGCAGGGCTTGTAGTTTGGGCAGCGTGTCTGTGTTCAACAAGCTCAATATCCCTGCAACTTGGCATCAATTCTGGTCCGTTACAGATGCCGCACAGCCACATATCTAGGTCAGGCCGCCACATTCTTGAACGCCCCCCATGCGCCAGGGTCAATGCGCTTGACCATGGCCTTGATCTGCGCACCCGGCCCCAGCTCGAACAGCTGATTCTTGCCTGTAGGAAAGTATGAATGTGGAGGTGGTGATTGGACTGGTGGACTCTCGCAGCAAGGCAAAGGCAAGCAAGTACACGCTGTCCCACTCCCTTCACCGTACCCGCAGCAACGAGGGCACGGATGGTAGGCTCCCATCTCACGGGCTCCACCAGCTGTCGGGGCAGCAGCGCTGCGATTTCCTTGGCGTCCTTGAACACCTTGCCCGTGACGTTGCTGTACACCGGGATGCGAGGCTCCTTGATCTCGATGCTGTTCAGCACCTGCGCGGAGGACGATGGGGGAGCGTGTTGCTTCTTCATGCGCTGCTCATGCCAGCTGCAACAACACTACTGTCGAGCAGCTGCAGCAAGCTGCGTCGCCGGGGCAGAGCATGCGATGGCTGATTCATCGTACCTGGCCATTGCAGCCCACCAGTCCCTCACACAGACCCTCAAACTGCCCCACCACCAGCAGATCCCAG
>CCAP_211-61_CHL27-2
GTGGCTTGCGTCAGAGAGATATCACATCATCTGGTGCTAGCGATCACATCTGCACCTTCTGATGTCCCTGGCAGGAGAAGTTGCGGCGCATGACGCCTCAGCAGAGAGAGAAGGAGCTGGAGAGGAGGGAGCGCATCAGGCAGCGCAGGGGAATGAAATCGATGATGCGCAAGGGTTAGGCAGGGGGCATGATGGCGTGCAGGGAGAAAGCTGCCGGTAAGCGACCTTGCTGTTGCTTATTAAGCAGATGTGCAAGTCTATGAAATGGTGTGATCATGTTGTGGCCTGACATGAGTACACTAG--------------------------------------------------------------------------------ACTACTCATGACGAGTCCCTGTCATCAGAACTCTGCCAAAAGCTATGGTTTCGCGGGCAGGCTCAAGATACGATTTCCCGCGCATCGCTCCTTATCCGATACGTGGCCCGTTCCATGATCACCCCATACGTGAAGGTACACGTCTCCAAGCCCCCTGAGCGGATAGAAAAGCTGCAAGAGACTCAGGATCATTAGAAACTGAGTTGCAATGCAGAGCGCGATGATGTCCACCACGATGGCCTGCAAGCCTTTCACGGCCCACGGCGCAGGGTTCGCGCAGGGCCCCAGGGCTGTGCCCCGACGAGGATCCTTCGCGCAGCCCATGAGGGCGGCCTCCACCGCCGGTGCTTCTGGCGATGAGCTGAGGGACGAGCTGGGTTTCAAGCTCATGCGCAAGGGCGTGAAGGAGTTCAGCGGGGAGACCATCCTGACACCACGGTGCGCGGTGTGGTCCGGTGTGAACGCATGCTTGCATGTGTGACACAGCAACACAGTACGGCTTGGGCCAATGCACCTGGTGGGCCAAAGCATCAGATCCCGCGTGGGTGCGCGGCCGATGTCATCACGCGTCCATCCCGGATCCGCCGCAGATTCTACACCACCGACTTCGAGGAGATGGAGAAGATGTACTCCCTTGAGGAGAACCCCAACCTGAAAATGGATGAGCTGGAGGCGATGCTGGCGGAGTTCAGGCGCGACTACAACCAGTGCCACTTTGTGCGCAACGCTACCTTCCCTGAGGCGGCCAAGAAGCTGACGGGGAACACGCGCAAGATCTTCATCGAGTTCCTGGAGAGGTCCTGCACCGCGGAGTTCTCCGGCTTCCTGCTCTACAAGGAGCTGGGGCGGCGCCTGAAGAAGGCCAACCCCGTGCTCGCCGAGATCTTCACCCTCCTCTCGCGCGACGAGGCGCGGCACGCGGGTTTCATCAACAAGTCCATGAGCGGTGAGTGTGCTTTGGGGTGGGTGGTGTGACCATATTTGACTGGGCCACGTTGGCTTTGTTGCCTGTTGAAAGGCTTGGTTTGATTCTGTGCTCACAATGACTGGCGGTTGGAATAGCGACAACCCATGTGTATATCTGAAGCACAATGTGACGTTGAATCCATTTCTCCCATTGTCCAAAGACTTCAACCTGGCGTTGGATCTGGGCTTCCTGACCCGCAACCGCAAGTACACTTTCTTCAAGCCCAAGGTGGGAGGCATGGGATTCAGCGCAGTGGGTTCTCATTGGAGAATGTTCAGGCATCTCCAGTCTGACGTCTTGGCTTGTCATGGACGTTGGCTCTCCAGCTGGTGGGTCTGCCTCAGAGGCACTTCCCTCAATTACCCCACTTTCCCTGCCCACCCCCTGCAGTTCATCATCTATGCCACCTATCTGTCCGAGAAGATCGGGTACTGGCGCTACATCAGCATCTACCGCCATCTCCAGCGCAACCCCGACTGCCAGCTGTACCCCCTCTTTGAGTACTTTGAGAATTGGTGCCAGGTGAGGGGCAAGGGGTGGGGCTTGGACCGGCCTGGAGGTGCAGGCTGGTGAGATGGTTGGCCGCACGACATGCCTGGGGAGTGCATCATGTGGAGGGATTGCCAGGTCAAGGCTGTCCTGAGCCCTCCTTCCGCACCCCAACCCCCACATGCTCAGGATGAGTCCCGGCACGGTGACTTCCTGGCGGCCACCCTGAAGTGCCAGCCGGAGCTCCTTGAGGGCACGGCGGCGCGTCTCTGGTCCCGCTTCTTCTGCCTGTCCGTGTACATCACCATGTACCTCAACGACCACCAGCGCTCCTTCTTCTACGAGTCGCTGGGCATGGACACCACGCGCTTCAACAAGCACGTCATCCTGGAGACAAACAACACCACGGAGCGCATCTTCCCTGAGGTGAGGGGGTGGATGGAGGCATTCTGGGAGTCGGAAGTGGGGAGTTTTGACAGGTTGTACGCCTGCCAAGGGGGATGGGCATGTGGGCGCAGCATTTCTCACCTGGATGTGTGTGCCTCTCCCCCGGGAAGCGGCAAGCTTAATATCTTGAGCACGGCATCCCACCCATCCCCCTCGTCGCTGACCAACCCAACTGCAGGTGCCTGACGTGGAGAACCCTGCCTTCTTCCAGCGCCTGGACGAGATGGTGAAGCACAACAACGCCATCGTGCAGATTGGGCGGTCGGACGCCCCCAACTGGCTTAAGAACCTGCAGAAGCTGCCGCACCTGGAGCGCATCGCCAAGGGCTGCATCCTCCTCTTCCTGGCCCCCGCCAAGCGCGTAGGCTCCTTGGATGTGGAGGGTGACGCCGCCTTCCAGTACTGAGCGAGTGGCGCTGCCACAATTTCATCCCCGAGCATGCTGTGATTTGCTGTGGCGGTCGGCAGTGTTTCCTGCCCCCACGATCCTCTGTAATGTGCGCTAGACCTTATGTGGACGGATTTGAGGGCAAGAGGGCGAG-AACAATGGGCCCTCTCAAGGACAACCTGAGCAGGGCTTGTAATTTGGGCAGCGTGTCTGTGTTCATCAAGCTCAATATCCCTGCAACTTGGCATCAATTCTTGTCCGTTACAGTTGCCGCACAGCCACATATCTAGGTCAGGCCGCCACATTCTTGAACGCCCCCCATGCGCCAGGGTCAATGCGCTTGACCATGGCCTTGATCTGCGCACCCGGCCCCAGCTCGAACAGCTGATTCTTGCCTGTAGGAAAGTATGAATGTGGAGGTGGTGATTGGACTGGTGGACTCTCGCAGCAAGGCACAGGCAAGCAAGTACACGCTGTCCCACTCCCTTCACCGTACCCGCAGCGACGAGGGCACGGATGGTGGGCTCCCATCTCACGGGCTCCACCAGCTGTCGAGGCAGCAGCGCTGCGATTTCCTTGGCGTCCTTGAACACCTTGCCCGTGACGTTGCTGTACACCGGGATGCGAGGCTCCTTGATCTCGATGCTGTTCAGCACCTGCGCGGAGGACGATGGGGGAGCGTGTTGCTTCTTCATGCGCTGCTCATGCCAGCTGCAACAACACTACTGTCGAGCAGCTGCAGCAAGCTGCGTCGCCGGGGCAGAGCATGCGATGGCTGATTCATCGTACCTGGCCATTGCAGCCCACCAGTCCCTCACACAGACCCTCAAACTGCCCCACCACCAGCAGATCCCAG
