# Supplementary material for: Targeted genetic manipulation and yeast-like evolutionary genomics in the green alga Auxenochlorella
Source: Plant Cell. 2025 Oct 27;37(11):koaf259. doi: 10.1093/plcell/koaf259 (PMC12636532; doi:10.1093/plcell/koaf259)
Supplement: koaf259_Supplementary_Data [file koaf259_supplementary_data.zip › Supplementary_File_S14.nwk]

(((UTEX_25_CHL27-1:0.00048192,UTEX_25_CHL27-2:0.00097179)0.7960:0.00064902,UTEX_250-A_CHL27-1:0.00226470)0.7300:0.00036568,UTEX_2341_CHL27:0.00181843,(CCAP_211-61_CHL27-2:0.00679974,(CCAP_211-61_CHL27-1:0.00795276,UTEX_250-A_CHL27-2:0.00641681)0.7160:0.00157158)1.0000:0.01323715);
