# Supplementary material for: Targeted genetic manipulation and yeast-like evolutionary genomics in the green alga Auxenochlorella
Source: Plant Cell. 2025 Oct 27;37(11):koaf259. doi: 10.1093/plcell/koaf259 (PMC12636532; doi:10.1093/plcell/koaf259)
Supplement: koaf259_Supplementary_Data [file koaf259_supplementary_data.zip › Supplementary_File_S4.nwk]

(UTEX250:0.1723866396,((((((bPra:0.5054802461,oTau:0.3848260724)100:0.0953621600,mCom:0.3214506466)100:0.2988569885,cPri:0.6925247075)100:0.1384390615,(((cEus:0.2915815033,dSal:0.3155105423)100:0.0557580694,(cRei:0.1061302803,vCar:0.1123761391)100:0.2090211996)100:0.0697847420,(cZof:0.1979574925,(mMin:0.2651392631,tObl:0.2384075827)100:0.0440487710)100:0.1127426591)100:0.1164808571)100:0.0477031643,cSub:0.3659830479)100:0.1190312226,(((cSor:0.0980040456,mCon:0.1145452288)97:0.0238534948,cVul:0.1195044607)100:0.1300087254,(nDes:0.2120997444,pico:0.4394063746)100:0.1128579962)68:0.0293354744)100:0.2574150088,pCut:0.2482616944);
