# Supplementary material for: Targeted genetic manipulation and yeast-like evolutionary genomics in the green alga Auxenochlorella
Source: Plant Cell. 2025 Oct 27;37(11):koaf259. doi: 10.1093/plcell/koaf259 (PMC12636532; doi:10.1093/plcell/koaf259)
Supplement: koaf259_Supplementary_Data [file koaf259_supplementary_data.zip › Supplementary_File_S5.fa]

>MG022717.1_CCAP_211/7C
GTCATATGCTTGTCTCAAAGATTAAGCCATGCATGTCTGAGTATAACCTGTTTACTACTGTGAAACTGCGAATGGCTCATTAAATCAGTTATAGTTTATTTGATGGTACCTGCTACTGGGATACCCGTAGTAATTCTAGAGCTAATACCTGCGCAAACCCCGACTTTGGTGGAAGGGGTGTATTTATTAGATCCAAGGCCGACCGGGCTCGCCCGACTCGCGGTGACTCATGATAACTTTACGAATCGCATGGTCTCTGCACCGGCGATGTTTCATTCAAATTTCTGCCCTATCAACTTTGTCGGTAGGATAGAGGCCTACCGAGGTGTTCACGGGTGACGGAGGATCAGGGTTCGATTCCGGAGAGGGAGCCTGAGAAACGGCTACCACATCCAAGGAAGGCAGCAGGCGCGCAAATTACCCAATCCTGACACAGGGAGGTAGTGACAATAAATAACAATACCGGGCCTCACAGGTCTGGTAATTGGAATGAGTACAATCTAAACCCCTTAACGAGGATCAATTGGAGGGCAAGTCTGGTGCCAGCAGCCGCGGTAATTCCAGCTCCAATAGCGTATATTTAAGTTGCTGCAGTTAAAAAGCTCGTAGTCGAACTTCGGGGGGCCCGGGCCGGTCCTTTGGCGCGGTGGGTTCACGCCCCCGCCCTCTGCGCACTGGCATTCCGGCGCCCCCCTGTTGCTGGGGACGGCGCTCCTGGGCTTTGCTGTCCGGGGCCCGGAGTCAGCGAGGTTACTTTGAGTAAATTAGAGTGTTCAAAGCAGGCATCCGCT-CTGAATACATTAGCATGGAATAACATGATAGGACTCTGGCTTATCACGTTGGTCTGTAAGACCGGAGTAATGATTGAGAGGGACAGTCGGGGGCATTCGTATTTCATTGTCAGAGGTGAAATTCTTGGATTTATGAAAGACGAACTACTGCGAAAGCATTTGCCAAGGATGTTTTCATTGATCAAGAACGAAAGTTGGGGGCTCGAAGACGATTAGATACCGTCCTAGTCTCAACCGTAAACGATGCCGACTCGGGATCGGTGGTCGTTCATTCAATGACACCACCGGCACCTCATGAGAAATCAAAGTTTTTGGGTTCCGGGGGGAGTATGGTCGCAAGGCTGAAACTTAAAGGAATTGACGGAAGGGCACCACCAGGCGTGGAGCCTGCGGCTTAATTTGACTCAACACGGGAAAACTTACCAGGTCCAGACATAGTGAGGATTGACAGATTGAGAGCTCTTTCTTGATTCTATGGGTGGTGGTGCATGGCCGTTCTTAGTTGGTGGGTTGCCTTGTCAGGTTGATTCCGGTAACGAACGAGACCTCAGCCTGCTAAATAGTTTTGGTTGCGG-TTTCACCCCAGCTTTTTAAGACTTCTTAGAGGGACTCTCGGCGACTAGCCGAGGGAAGCTTGAGGCAATAACAGGTCTGTGATGCCCTTAGATGTTCTGGGCCGCACGCGCGCTACAATGATGCGGTCAACGAGCCCAGCCTTGGCCGACAGGCCCGGGTAATCTCGCAACCCGCATCGTGATGGGGATAGATCATTGCAATTATTGATCTTCAACGAGGAATGCCTAGTAAGCGCAAGTCATCAGCTTGCGTTGATTACGTCCCTGCCCTTTGTACACACCGCCCGTCGCTCCTACCGATTGAGTGTGCTGGTGAAGTGTTCGGATTGGCAGCTCGATCGCGGTTCTCCGCGACCAGCAGCCGAGAAGTTCATTAAACCCTCCCACT
>KT860884.1_RCC664
-------------------------------------------------------------------------------------------------------------------------------------------------------------------------------------------------CAAGGCCGACCGGGCTCGCCCGACTCGCGGTGACTCATGATAACTTTACGAATCGCATGGTCTCTGCACCGGCGATGTTTCATTCAAATTTCTGCCCTATCAACTTTGTCGGTAGGATAGAGGCCTACCGAGGTGTTCACGGGTGACGGAGGATCAGGGTTCGATTCCGGAGAGGGAGCCTGAGAAACGGCTACCACATCCAAGGAAGGCAGCAGGCGCGCAAATTACCCAATCCTGACACAGGGAGGTAGTGACAATAAATAACAATACCGGGCCTCACAGGTCTGGTAATTGGAATGAGTACAATCTAAACCCCTTAACGAGGATCAATTGGAGGGCAAGTCTGGTGCCAGCAGCCGCGGTAATTCCAGCTCCAATAGCGTATATTTAAGTTGCTGCAGTTAAAAAGCTCGTAGTCGAACTTCGGGGGGCCCGGGCCGGTCCTTTGGCGCGGTGGGTTCACGCCCCCGCCCTCTGCGCACTGGCATTCCGGCGCCCCCCTGTTGCTGGGGACGGCGCTCCTGGGCTTTGCTGTCCGGGGCCCGGAGTCAGCGAGGTTACTTTGAGTAAATTAGAGTGTTCAAAGCAGGCATCCGCT-CTGAATACATTAGCATGGAATAACATGATAGGACTCTGGCTTATCACGTTGGTCTGTAAGACCGGAGTAATGATTGAGAGGGACAGTCGGGGGCATTCGTATTTCATTGTCAGAGGTGAAATTCTTGGATTTATGAAAGACGAACTACTGCGAAAGCATTTGCCAAGGATGTTTTCATTGATCAAGAACGAAAGTTGGGGGCTCGAAGACGATTAGATACCGTCCTAGTCTCAACCGTAAACGATGCCGACTCGGGATCGGTGGTCGTTCATTCAATGACACCACCGGCACCTCATGAGAAATCAA----------------------------------------------------------------------------------------------------------------------------------------------------------------------------------------------------------------------------------------------------------------------------------------------------------------------------------------------------------------------------------------------------------------------------------------------------------------------------------------------------------------------------------------------------------------------------------------------------------------------------------------------------------------------------------
>LC350100.1_LEU7
GTCATATGCTTGTCTCAAAGATTAAGCCATGCATGTCTGAGTATAACCTGTTTACTACTGTGAAACTGCGAATGGCTCATTAAATCAGTTATAGTTTATTTGATGGTACCTGCTACTGGGATACCCGTAGTAATTCTAGAGCTAATACCTGCGCAAACCCCGACTTTCGTGGAAGGGGTGTATTTATTAGATCCAAGGCCGACCGGGCTCGCCCGACTCGCGGTGACTCATGATAACTTTACGAATCGCATGGTCTCTGCACCGGCGATGTTTCATTCAAATTTCTGCCCTATCAACTTTGTCGGTAGGATAGAGGCCTACCGAGGTGTTCACGGGTGACGGAGGATCAGGGTTCGATTCCGGAGAGGGAGCCTGAGAAACGGCTACCACATCCAAGGAAGGCAGCAGGCGCGCAAATTACCCAATCCTGACACAGGGAGGTAGTGACAATAAATAACAATACCGGGCCTCACAGGTCTGGTAATTGGAATGAGTACAATCTAAACCCCTTAACGAGGATCAATTGGAGGGCAAGTCTGGTGCCAGCAGCCGCGGTAATTCCAGCTCCAATAGCGTATATTTAAGTTGCTGCAGTTAAAAAGCTCGTAGTCGAACTTCGGGGGGCCCGGGCCGGTCCTTTGGCGCGGTGGGTTCACGCCCCCGCCCTCTGCGCACTGGCATTCCGGCGCCCCCCTGTTGCTGGGGACGGCGCTCCTGGGCTTTGCTGTCCGGGGCCCGGAGTCAGCGAGGTTACTTTGAGTAAATTAGAGTGTTCAAAGCAGGCATCCGCT-CTGAATACATTAGCATGGAATAACATGATAGGACTCTGGCTTATCACGTTGGTCTGTAAGACCGGAGTAATGATTGAGAGGGACAGTCGGGGGCATTCGTATTTCATTGTCAGAGGTGAAATTCTTGGATTTATGAAAGACGAACTACTGCGAAAGCATTTGCCAAGGATGTTTTCATTGATCAAGAACGAAAGTTGGGGGCTCGAAGACGATTAGATACCGTCCTAGTCTCAACCGTAAACGATGCCGACTCGGGATCGGTGGTCGTTCATTCAATGACACCACCGGCACCTCATGAGAAATCAAAGTTTTTGGGTTCCGGGGGGAGTATGGTCGCAAGGCTGAAACTTAAAGGAATTGACGGAAGGGCACCACCAGGCGTGGAGCCTGCGGCTTAATTTGACTCAACACGGGAAAACTTACCAGGTCCAGACATAGTGAGGATTGACAGATTGAGAGCTCTTTCTTGATTCTATGGGTGGTGGTGCATGGCCGTTCTTAGTTGGTGGGTTGCCTTGTCAGGTTGATTCCGGTAACGAACGAGACCTCAGCCTGCTAAATAGTTTTGGTTGCGG-TTTCACCCCAGCCTTGTAAGACTTCTTAGAGGGACTCTCGGCGACTAGCCGAGGGAAGCTTGAGGCAATAACAGGTCTGTGATGCCCTTAGATGTTCTGGGCCGCACGCGCGCTACAATGATGCGGTCAACGAGCCCAGCCTTGGCCGACAGGCCCGGGTAATCTCGCAACCCGCATCGTGATGGGGATAGATCATTGCAATTATTGATCTTCAACGAGGAATGCCTAGTAAGCGCAAGTCATCAGCTTGCGTTGATTACGTCCCTGCCCTTTGTACACACCGCCCGTCGCTCCTACCGATTGAGTGTGCTGGTGAAGTGTTCGGATTGGCAGCTCGATCGCGGTTCTCCGCGACCAGCAGCCGAGAAGTTCATTAAACCCTCCCACT
>MF040300.1_MM0011
GTCATATGCTTGTCTCAAAGATTAAGCCATGCATGTCTGAGTATAACCTGTTTACTACTGTGAAACTGCGAATGGCTCATTAAATCAGTTATAGTTTATTTGATGGTACCTGCTACTGGGATACCCGTAGTAATTCTAGAGCTAATACCTGCGCAAACCCCGACTTTGGTGGAAGGGGTGTATTTATTAGATCCAAGGCCGACCGGGCTCGCCCGACTCGCGGTGACTCATGATAACTTTACGAATCGCATGGTCTCTGCACCGGCGATGTTTCATTCAAATTTCTGCCCTATCAACTTTGTCGGTAGGATAGAGGCCTACCGAGGTGTTCACGGGTGACGGAGGATCAGGGTTCGATTCCGGAGAGGGAGCCTGAGAAACGGCTACCACATCCAAGGAAGGCAGCAGGCGCGCAAATTACCCAATCCTGACACAGGGAGGTAGTGACAATAAATAACAATACCGGGCCTCACAGGTCTGGTAATTGGAATGAGTACAATCTAAACCCCTTAACGAGGATCAATTGGAGGGCAAGTCTGGTGCCAGCAGCCGCGGTAATTCCAGCTCCAATAGCGTATATTTAAGTTGCTGCAGTTAAAAAGCTCGTAGTCGAACTTCGGGGGGCCCGGGCCGGTCCTTTGGCGCGGTGGGTTCACGCCCCCGCCCTCTGCGCACTGGCATTCCGGCGCCCCCCTGTTGCTGGGGACGGCGCTCCTGGGCTTTGCTGTCCGGGGCCCGGAGTCAGCGAGGTTACTTTGAGTAAATTAGAGTGTTCAAAGCAGGCATCCGCT-CTGAATACATTAGCATGGAATAACATGATAGGACTCTGGCTTATCACGTTGGTCTGTAAGACCGGAGTAATGATTGAGAGGGACAGTCGGGGGCATTCGTATTTCATTGTCAGAGGTGAAATTCTTGGATTTATGAAAGACGAACTACTGCGAAAGCATTTGCCAAGGATGTTTTCATTGATCAAGAACGAAAGTTGGGGGCTCGAAGACGATTAGATACCGTCCTAGTCTCAACCGTAAACGATGCCGACTCGGGATCGGTGGTCGTTCATTCAATGACACCACCGGCACCTCATGAGAAATCAAAGTTTTTGGGTTCCGGGGGGAGTATGGTCGCAAGGCTGAAACTTAAAGGAATTGACGGAAGGGCACCACCAGGCGTGGAGCCTGCGGCTTAATTTGACTCAACACGGGAAAACTTACCAGGTCCAGACATAGTGAGGATTGACAGATTGAGAGCTCTTTCTTGATTCTATGGGTGGTGGTGCATGGCCGTTCTTAGTTGGTGGGTTGCCTTGTCAGGTTGATTCCGGTAACGAACGAGACCTCAGCCTGCTAAATAGTTTTGGTTGCGG-TTTCACCCCAGCCTTGTAAGACTTCTTAGAGGGACTCTCGGCGACTAGCCGAGGGAAGCTTGAGGCAATAACAGGTCTGTGATGCCCTTAGATGTTCTGGGCCGCACGCGCGCTACAATGATGCGGTCAACGAGCCCAGCCTTGGCCGACAGGCCCGGGTAATCTCGCAACCCGCATCGTGATGGGGATAGATCATTGCAATTATTGATCTTCAACGAGGAATGCCTAGTAAGCGCAAGTCATCAGCTTGCGTTGATTACGTCCCTGCCCTTTGTACACACCGCCCGTCGCTCCTACCGATTGAGTGTGCTGGTGAAGTGTTCGGATTGGCAGCTCGATCGCGGTTCTCCGCGACCAGCAGCCGAGAAGTTCATTAAACCCTCCCACT
>AB206551.1_CCAP_211/61
GTCATATGCTTGTCTCAAAGATTAAGCCATGCATGTCTGAGTATAACCTGTTTACTACTGTGAAACTGCGAATGGCTCATTAAATCAGTTATAGTTTATTTGATGGTACCTGCTACTGGGATACCCGTAGTAATTCTAGAGCTAATACCTGCGCAAACCCCGACTTTCGTGGAAGGGGTGTATTTATTAGATCCAAGGCCGACCGGGCTCGCCCGACTCGCGGTGACTCATGATAACTTTACGAATCGCATGGTCTCTGCACCGGCGATGTTTCATTCAAATTTCTGCCCTATCAACTTTGTCGGTAGGATAGAGGCCTACCGAGGTGTTCACGGGTGACGGAGGATCAGGGTTCGATTCCGGAGAGGGAGCCTGAGAAACGGCTACCACATCCAAGGAAGGCAGCAGGCGCGCAAATTACCCAATCCTGACACAGGGAGGTAGTGACAATAAATAACAATACCGGGCCTCACAGGTCTGGTAATTGGAATGAGTACAATCTAAACCCCTTAACGAGGATCAATTGGAGGGCAAGTCTGGTGCCAGCAGCCGCGGTAATTCCAGCTCCAATAGCGTATATTTAAGTTGCTGCAGTTAAAAAGCTCGTAGTCGAATTTCGGGGGGCCCGGGCCGGTCCTTTGGCGCGGTGGGTTCACGCCCCCGCCCTCTGCGCACTGGCATTCCGGCGCCCCCCTGTTGCTGGGGACGGCGCTCCTGGGCTTTGCTGTCCGGGGCCCGGAGTCAGCGAGGTTACTTTGAGTAAATTAGAGTGTTCAAAGCAGGCATCCGCT-CTGAATACATTAGCATGGAATAACATGATAGGACTCTGGCTTATCACGTTGGTCTGTAAGACCGGAGTAATGATTGAGAGGGACAGTCGGGGGCATTCGTATTTCATTGTCAGAGGTGAAATTCTTGGATTTATGAAAGACGAACTACTGCGAAAGCATTTGCCAAGGATGTTTTCATTGATCAAGAACGAAAGTTGGGGGCTCGAAGACGATTAGATACCGTCCTAGTCTCAACCGTAAACGATGCCGACTCGGGATCGGTGGTCGTTCATTCAATGACACCACCGGCACCTCATGAGAAATCAAAGTTTTTGGGTTCCGGGGGGAGTATGGTCGCAAGGCTGAAACTTAAAGGAATTGACGGAAGGGCACCACCAGGCGTGGAGCCTGCGGCTTAATTTGACTCAACACGGGAAAACTTACCAGGTCCAGACATAGTGAGGATTGACAGATTGAGAGCTCTTTCTTGATTCTATGGGTGGTGGTGCATGGCCGTTCTTAGTTGGTGGGTTGCCTTGTCAGGTTGATTCCGGTAACGAACGAGACCTCAGCCTGCTAAATAGTTTTGGTTGCGG-TTTCACCCCAGCCTTGTAAGACTTCTTAGAGGGACTCTCGGCGACTAGCCGAGGGAAGCTTGAGGCAATAACAGGTCTGTGATGCCCTTAGATGTTCTGGGCCGCACGCGCGCTACAATGATGCGGTCAACGAGCCCAGCCTTGGCCGACAGGCCCGGGTAATCTCGCAACCCGCATCGTGATGGGGATAGATCATTGCAATTATTGATCTTCAACGAGGAATGCCTAGTAAGCGCAAGTCATCAGCTTGCGTTGATTACGTCCCTGCCCTTTGTACACACCGCCCGTCGCTCCTACCGATTGAGTGTGCTGGTGAAGTGTTCGGATTGGCAGCTCGATCGCGGTTCTCCGCGACCAGCAGCCGAGAAGTTCATTAAACCCTCCCACT
>MK191970.1_MM0012
GTCATATGCTTGTCTCAAAGATTAAGCCATGCATGTCTGAGTATAACCTGTTTACTACTGTGAAACTGCGAATGGCTCATTAAATCAGTTATAGTTTATTTGATGGTACCTGCTACTGGGATACCCGTAGTAATTCTAGAGCTAATACCTGCGCAAACCCCGACTTTCGTGGAAGGGGTGTATTTATTAGATCCAAGGCCGACCGGGCTCGCCCGACTCGCGGTGACTCATGATAACTTTACGAATCGCATGGTCTCTGCACCGGCGATGTTTCATTCAAATTTCTGCCCTATCAACTTTGTCGGTAGGATAGAGGCCTACCGAGGTGTTCACGGGTGACGGAGGATCAGGGTTCGATTCCGGAGAGGGAGCCTGAGAAACGGCTACCACATCCAAGGAAGGCAGCAGGCGCGCAAATTACCCAATCCTGACACAGGGAGGTAGTGACAATAAATAACAATACCGGGCCTCACAGGTCTGGTAATTGGAATGAGTACAATCTAAACCCCTTAACGAGGATCAATTGGAGGGCAAGTCTGGTGCCAGCAGCCGCGGTAATTCCAGCTCCAATAGCGTATATTTAAGTTGCTGCAGTTAAAAAGCTCGTAGTCGAATTTCGGGGGGCCCGGGCCGGTCCTTTGGCGCGGTGGGTTCACGCCCCCGCCCTCTGCGCACTGGCATTCCGGCGCCCCCCTGTTGCTGGGGACGGCGCTCCTGGGCTTTGCTGTCCGGGGCCCGGAGTCAGCGAGGTTACTTTGAGTAAATTAGAGTGTTCAAAGCAGGCATCCGCT-CTGAATACATTAGCATGGAATAACATGATAGGACTCTGGCTTATCACGTTGGTCTGTAAGACCGGAGTAATGATTGAGAGGGACAGTCGGGGGCATTCGTATTTCATTGTCAGAGGTGAAATTCTTGGATTTATGAAAGACGAACTACTGCGAAAGCATTTGCCAAGGATGTTTTCATTGATCAAGAACGAAAGTTGGGGGCTCGAAGACGATTAGATACCGTCCTAGTCTCAACCGTAAACGATGCCGACTCGGGATCGGTGGTCGTTCATTCAATGACACCACCGGCACCTCATGAGAAATCAAAGTTTTTGGGTTCCGGGGGGAGTATGGTCGCAAGGCTGAAACTTAAAGGAATTGACGGAAGGGCACCACCAGGCGTGGAGCCTGCGGCTTAATTTGACTCAACACGGGAAAACTTACCAGGTCCAGACATAGTGAGGATTGACAGATTGAGAGCTCTTTCTTGATTCTATGGGTGGTGGTGCATGGCCGTTCTTAGTTGGTGGGTTGCCTTGTCAGGTTGATTCCGGTAACGAACGAGACCTCAGCCTGCTAAATAGTTTTGGTTGCGG-TTTCACCCCAGCCTTGTAAGACTTCTTAGAGGGACTCTCGGCGACTAGCCGAGGGAAGCTTGAGGCAATAACAGGTCTGTGATGCCCTTAGATGTTCTGGGCCGCACGCGCGCTACAATGATGCGGTCAACGAGCCCAGCCTTGGCCGACAGGCCCGGGTAATCTCGCAACCCGCATCGTGATGGGGATAGATCATTGCAATTATTGATCTTCAACGAGGAATGCCTAGTAAGCGCAAGTCATCAGCTTGCGTTGATTACGTCCCTGCCCTTTGTACACACCGCCCGTCGCTCCTACCGATTGAGTGTGCTGGTGAAGTGTTCGGATTGGCAGCTCGATCGCGGTTCTCCGCGACCAGCAGCCGAGAAGTTCATTAAACCCTCCCACT
>MK182286.1_MM0013
GTCATATGCTTGTCTCAAAGATTAAGCCATGCATGTCTGAGTATAACCTGTTTACTACTGTGAAACTGCGAATGGCTCATTAAATCAGTTATAGTTTATTTGATGGTACCTGCTACTGGGATACCCGTAGTAATTCTAGAGCTAATACCTGCGCAAACCCCGACTTTCGCGGAAGGGGTGTATTTATTAGATCCAAGGCCGACCGGGCTCGCCCGACTCGCGGTGACTCATGATAACTTTACGAATCGCATGGTCTCTGCACCGGCGATGTTTCATTCAAATTTCTGCCCTATCAACTTTGTCGGTAGGATAGAGGCCTACCGAGGTGTTCACGGGTGACGGAGGATCAGGGTTCGATTCCGGAGAGGGAGCCTGAGAAACGGCTACCACATCCAAGGAAGGCAGCAGGCGCGCAAATTACCCAATCCTGACACAGGGAGGTAGTGACAATAAGTAACAATACCGGGCCTCACAGGTCTGGTAATTGGAATGAGTACAATCTAAACCCCTTAACGAGGATCAATTGGAGGGCAAGTCTGGTGCCAGCAGCCGCGGTAATTCCAGCTCCAATAGCGTATATTTAAGTTGCTGCAGTTAAAAAGCTCGTAGTCGAATTTCGGGGGGCCCGGGCCGGTCCTTTGGCGCGGTGGGTTCACGCCCCCGCCCTCTGCGCACTGGCATTCCGGCGCCCCCCTGTTGCTGGGGACGGCGCTCCTGGGCTTTGCTGTCCGGGGCCCGGAGTCAGCGAGGTTACTTTGAGTAAATTAGAGTGTTCAAAGCAGGCATCCGCT-CTGAATACATTAGCATGGAATAACATGATAGGACTCTGGCTTATCACGTTGGTCTGTAAGACCGGAGTAATGATTGAGAGGGACAGTCGGGGGCATTCGTATTTCATTGTCAGAGGTGAAATTCTTGGATTTATGAAAGACGAACTACTGCGAAAGCATTTGCCAAGGATGTTTTCATTGATCAAGAACGAAAGTTGGGGGCTCGAAGACGATTAGATACCGTCCTAGTCTCAACCGTAAACGATGCCGACTCGGGATCGGTGGTCGTTCATTCAATGACACCACCGGCACCTCATGAGAAATCAAAGTTTTTGGGTTCCGGGGGGAGTATGGTCGCAAGGCTGAAACTTAAAGGAATTGACGGAAGGGCACCACCAGGCGTGGAGCCTGCGGCTTAATTTGACTCAACACGGGAAAACTTACCAGGTCCAGACATAGTGAGGATTGACAGATTGAGAGCTCTTTCTTGATTCTATGGGTGGTGGTGCATGGCCGTTCTTAGTTGGTGGGTTGCCTTGTCAGGTTGATTCCGGTAACGAACGAGACCTCAGCCTGCTAAATAGTTTTGGTTGCGG-TTTCACCCCAGCCTTGTAAGACTTCTTAGAGGGACTCTCGGCGACTAGCCGAGGGAAGCTTGAGGCAATAACAGGTCTGTGATGCCCTTAGATGTTCTGGGCCGCACGCGCGCTACAATGATGCGGTCAACGAGCCCAGCCTTGGCCGACAGGCCCGGGTAATCTCGCAACCCGCATCGTGATGGGGATAGATCATTGCAATTATTGATCTTCAACGAGGAATGCCTAGTAAGCGCAAGTCATCAGCTTGCGTTGATTACGTCCCTGCCCTTTGTACACACCGCCCGTCGCTCCTACCGATTGAGTGTGCTGGTGAAGTGTTCGGATTGGCAGCTCGATCGCGGTTCTCCGCGACCAGCAGCCGAGAAGTTCATTAAACCCTCCCACT
>AB488570.1_NIES-2165
------------------------------------------------------------------TGCGAATGGCTCATTATATCAGTTATAGTTTATTTGATGGTACCTGCTACTGGGATACCCGTAGTAATTCTAGAGCTAATACCTGCGCAAACCCCGACTTTGGTGGAAGGGGTGTATTTATTAGATCCAAGGCCGACCGGGCTCGCCCGACTCGCGGTGACTCATGATAACTTTACGAATCGCATGGTCTCTGCACCGGCGATGTTTCATTCAAATTTCTGCCCTATCAACTTTGTCGGTAGGATAGAGGCCTACCGAGGTGTTCACGGGTGACGGAGGATCAGGGTTCGATTCCGGAGAGGGAGCCTGAGAAACGGCTACCACATCCAAGGAAGGCAGCAGGCGCGCAAATTACCCAATCCTGACACAGGGAGGTAGTGACAATAAATAACAATACCGGGCCTCACAGGTCTGGTAATTGGAATGAGTACAATCTAAACCCCTTAACGAGGATCAATTGGAGGGCAAGTCTGGTGCCAGCAGCCGCGGTAATTCCAGCTCCAATAGCGTATATTTAAGTTGCTGCAGTTAAAAAGCTCGTAGTCGAACTTCGGGGGGCCCGGGCCGGTCCTTTGGCGCGGTGGGTTCACGCCCCCGCCCTCTGCGCACTGGCATTCCGGCGCCCCCCTGTTGCTGGGGACGGCGCTCCTGGGCTTTGCTGTCCGGGGCCCGGAGTCAGCGAGGTTACTTTGAGTAAATTAGAGTGTTCAAAGCAGGCATCCGCT-CTGAATACATTAGCATGGAATAACATGATAGGACTCTGGCTTATCACGTTGGTCTGTAAGACCGGAGTAATGATTGAGAGGGACAGTCGGGGGCATTCGTATTTCATTGTCAGAGGTGAAATTCTTGGATTTATGAAAGACGAACTACTGCGAAAGCATTTGCCAAGGATGTTTTCATTGATCAAGAACGAAAGTTGGGGGCTCGAAGACGATTAGATACCGTCCTAGTCTCAACCGTAAACGATGCCGACTCGGGATCGGTGGTCGTTCATTCAATGACACCACCGGCACCTCATGAGAAATCAAAGTTTTTGGGTTCCGGGGGGAGTATGGTCGCAAGGCTGAAACTTAAAGGAATTGACGGAAGGGCACCACCAGGCGTGGAGCCTGCGGCTTAATTTGACTCAACACGGGAAAACTTACCAGGTCCAGACATAGTGAGGATTGACAGATTGAGAGCTCTTTCTTGATTCTATGGGTGGTGGTGCATGGCCGTTCTTAGTTGGTGGGTTGCCTTGTCAGGTTGATTCCGGTAACGAACGAGACCTCAGCCTGCTAAATAGTTTTGGTTGCGG-TTTCACCCCAGCTTTTTAAGACTTCTTAGAGGGACTCTCGGCGACTAGCCGAGGGAAGCTTGAGGCAATAACAGGTCTGTGATGCCCTTAGATGTTCTGGGCCGCACGCGCGCTACAATGATGCGGTCAACGAGCCCAGCCTTGGCCGACAGGCCCGGGTAATCTCGCAACCCGCATCGTGATGGGGATAGATCATTGCAATTATTGATCTTCAACGAGGAATGCCTAGTAAGCGCAAGTCATCAGCTTGCGTTGATTACGTCCCTGCCCTTTGTACACACCGCCCGTCGCTCCTACCGATTGAGTGTGCTGGTGAAGTGTTCGGATTGGCAGCTCGATCGCGGTTCTCCGCGACCAGCAGCCGAGAAGTTCATTAAACCCTCCCACT
>MG022716.1_CCAP_211/7B
GTCATATGCTTGTCTCAAAGATTAAGCCATGCATGTCTGAGTATAACCTGTTTACTACTGTGAAACTGCGAATGGCTCATTAAATCAGTTATAGTTTATTTGATGGTACCTGCTATTGGGATACCCGTAGTAATTCTAGAGCTAATACCTGCGCAAACCCCGACTTTGGTGGAAGGGGTGTATTTATTAGATCCAAGGCCGACCGGGCTCGCCCGACTCGCGGTGACTCATGATAACTTTACGAATCGCATGGTCTCTGCACCGGCGATGTTTCATTCAAATTTCTGCCCTATCAACTTTGTCGGTAGGATAGAGGCCTACCGAGGTGTTCACGGGTGACGGAGGATCAGGGTTCGATTCCGGAGAGGGAGCCTGAGAAACGGCTACCACATCCAAGGAAGGCAGCAGGCGCGCAAATTACCCAATCCTGACACAGGGAGGTAGTGACAATAAATAACAATACCGGGCCTCACAGGTCTGGTAATTGGAATGAGTACAATCTAAACCCCTTAACGAGGATCAATTGGAGGGCAAGTCTGGTGCCAGCAGCCGCGGTAATTCCAGCTCCAATAGCGTATATTTAAGTTGCTGCAGTTAAAAAGCTCGTAGTCGAACTTCGGGGGGCCCGGGCCGGTCCTTTGGTGCGTGGGGTTCACCCCCCCGCCCTCTGCGCACTGGCATTCCGGCGCCCCCCTGTTGCTGGGGACGGCGCTCCTGGGCTTTGCTGTCCGGGGCCCGGAGTCAGCGAGGTTACTTTGAGTAAATTAGAGTGTTCAAAGCAGGCATCCGCT-CTGAATACATTAGCATGGAATAACATGATAGGACTCTGGCTTATCACGTTGGTCTGTAAGACCGGAGTAATGATTGAGAGGGACAGTCGGGGGCATTCGTATTTCATTGTCAGAGGTGAAATTCTTGGATTTATGAAAGACGAACTACTGCGAAAGCATTTGCCAAGGATGTTTTCATTGATCAAGAACGAAAGTTGGGGGCTCGAAGACGATTAGATACCGTCCTAGTCTCAACCGTAAACGATGCCGACTCGGGATCGGTGGTCGTTCATTCAATGACACCACCGGCACCTCATGAGAAATCAAAGTTTTTGGGTTCCGGGGGGAGTATGGTCGCAAGGCTGAAACTTAAAGGAATTGACGGAAGGGCACCACCAGGCGTGGAGCCTGCGGCTTAATTTGACTCAACACGGGAAAACTTACCAGGTCCAGACATAGTGAGGATTGACAGATTGAGAGCTCTTTCTTGATTCTATGGGTGGTGGTGCATGGCCGTTCTTAGTTGGTGGGTTGCCTTGTCAGGTTGATTCCGGTAACGAACGAGACCTCAGCCTGCTAAATAGTTTTGGTTGCGG-TTTCACCCCAGC-CTCGATAACTTCTTAGAGGGACTCTCGGCGACTAGCCGAGGGAAGCTTGAGGCAATAACAGGTCTGTGATGCCCTTAGATGTTCTGGGCCGCACGCGCGCTACAATGATGCGGTCAACGAGCCCAGCCTTGGCCGACAGGCCCGGGTAATCTCGCAACCCGCATCGTGATGGGGATAGATCATTGCAATTATTGATCTTCAACGAGGAATGCCTAGTAAGCGCAAGTCATCAGCTTGCGTTGATTACGTCCCTGCCCTTTGTACACACCGCCCGTCGCTCCTACCGATTGAGTGTGCTGGTGAAGTGTTCGGATTGGCAGCTCGATCGCGGTTCTCCGCGACCAGCAGCCGAGAAGTTCATTAAACCCTCCCACT
>OR193729.1_CCAP_211/13
GTCATATGCTTGTCTCAAAGATTAAGCCATGCATGTCTGAGTATAACCTGTTTACTACTGTGAAACTGCGAATGGCTCATTAAATCAGTTATAGTTTATTTGATGGTACCTGCTACTGGGATACCCGTAGTAATTCTAGAGCTAATACCTGCGCAAACCCCGACTTTGGTGGAAGGGGTGTATTTATTAGATCCAAGGCCGACCGGGCTCGCCCGACTCGCGGTGACTCATGATAACTTTACGAATCGCATGGTCTCTGCACCGGCGATGTTTCATTCAAATTTCTGCCCTATCAACTTTGTCGGTAGGATAGAGGCCTACCGAGGTGTTCACGGGTGACGGAGGATCAGGGTTCGATTCCGGAGAGGGAGCCTGAGAAACGGCTACCACATCCAAGGAAGGCAGCAGGCGCGCAAATTACCCAATCCTGACACAGGGAGGTAGTGACAATAAATAACAATACCGGGCCTCACAGGTCTGGTAATTGGAATGAGTACAATCTAAACCCCTTAACGAGGATCAATTGGAGGGCAAGTCTGGTGCCAGCAGCCGCGGTAATTCCAGCTCCAATAGCGTATATTTAAGTTGCTGCAGTTAAAAAGCTCGTAGTCGAACTTCGGGGGGCCCGGGCCGGTCCTTTGGTGCGTGGGGTTCACCCCCCCGCCCTCTGCGCACTGGCATTCCGGCGCCCCCCTGTTGCTGGGGACGGCGCTCCTGGGCTTTGCTGTCCGGGGCCCGGAGTCAGCGAGGTTACTTTGAGTAAATTAGAGTGTTCAAAGCAGGCATCCGCT-CTGAATACATTAGCATGGAATAACATGATAGGACTCTGGCTTATCACGTTGGTCTGTAAGACCGGAGTAATGATTGAGAGGGACAGTCGGGGGCATTCGTATTTCATTGTCAGAGGTGAAATTCTTGGATTTATGAAAGACGAACTACTGCGAAAGCATTTGCCAAGGATGTTTTCATTGATCAAGAACGAAAGTTGGGGGCTCGAAGACGATTAGATACCGTCCTAGTCTCAACCGTAAACGATGCCGACTCGGGATCGGTGGTCGTTCATTCAATGACACCACCGGCACCTCATGAGAAATCAAAGTTTTTGGGTTCCGGGGGGAGTATGGTCGCAAGGCTGAAACTTAAAGGAATTGACGGAAGGGCACCACCAGGCGTGGAGCCTGCGGCTTAATTTGACTCAACACGGGAAAACTTACCAGGTCCAGACATAGTGAGGATTGACAGATTGAGAGCTCTTTCTTGATTCTATGGGTGGTGGTGCATGGCCGTTCTTAGTTGGTGGGTTGCCTTGTCAGGTTGATTCCGGTAACGAACGAGACCTCAGCCTGCTAAATAGTTTTGGTTGCGG-TTTCACCCCAGC-CTCGATAACTTCTTAGAGGGACTCTCGGCGACTAGCCGAGGGAAGCTTGAGGCAATAACAGGTCTGTGATGCCCTTAGATGTTCTGGGCCGCACGCGCGCTACAATGATGCGGTCAACGAGCCCAGCCTTGGCCGACAGGCCCGGGTAATCTCGCAACCCGCATCGTGATGGGGATAGATCATTGCAATTATTGATCTTCAACGAGGAATGCCTAGTAAGCGCAAGTCATCAGCTTGCGTTGATTACGTCCCTGCCCTTTGTACACACCGCCCGTCGCTCCTACCGA----------------------------------------------------------------------------------------
>MG022719.1_CCAP_211/10C
GTCATATGCTTGTCTCAAAGATTAAGCCATGCATGTCTGAGTATAACCTGTTTACTACTGTGAAACTGCGAATGGCTCATTAAATCAGTTATAGTTTATTTGATGGTACCTGCTACTGGGATACCCGTAGTAATTCTAGAGCTAATACCTGCGCAAACCCCGACTTTGGTGGAAGGGGTGTATTTATTAGATCCAAGGCCGACCGGGCTCGCCCGACTCGCGGTGACTCATGATAACTTTACGAATCGCATGGTCTCTGCACCGGCGATGTTTCATTCAAATTTCTGCCCTATCAACTTTGTCGGTAGGATAGAGGCCTACCGAGGTGTTCACGGGTGACGGAGGATCAGGGTTCGATTCCGGAGAGGGAGCCTGAGAAACGGCTACCACATCCAAGGAAGGCAGCAGGCGCGCAAATTACCCAATCCTGACACAGGGAGGTAGTGACAATAAATAACAATACCGGGCCTCACAGGTCTGGTAATTGGAATGAGTACAATCTAAACCCCTTAACGAGGATCAATTGGAGGGCAAGTCTGGTGCCAGCAGCCGCGGTAATTCCAGCTCCAATAGCGTATATTTAAGTTGCTGCAGTTAAAAAGCTCGTAGTCGAACTTCGGGGGGCCCGGGCCGGTCCTTTGGTGCGTGGGGTTCACCCCCCCGCCCTCTGCGCACTGGCATTCCGGCGCCCCCCTGTTGCTGGGGACGGCGCTCCTGGGCTTTGCTGTCCGGGGCCCGGAGTCAGCGAGGTTACTTTGAGTAAATTAGAGTGTTCAAAGCAGGCATCCGCT-CTGAATACATTAGCATGGAATAACATGATAGGACTCTGGCTTATCACGTTGGTCTGTAAGACCGGAGTAATGATTGAGAGGGACAGTCGGGGGCATTCGTATTTCATTGTCAGAGGTGAAATTCTTGGATTTATGAAAGACGAACTACTGCGAAAGCATTTGCCAAGGATGTTTTCATTGATCAAGAACGAAAGTTGGGGGCTCGAAGACGATTAGATACCGTCCTAGTCTCAACCGTAAACGATGCCGACTCGGGATCGGTGGTCGTTCATTCAATGACACCACCGGCACCTCATGAGAAATCAAAGTTTTTGGGTTCCGGGGGGAGTATGGTCGCAAGGCTGAAACTTAAAGGAATTGACGGAAGGGCACCACCAGGCGTGGAGCCTGCGGCTTAATTTGACTCAACACGGGAAAACTTACCAGGTCCAGACATAGTGAGGATTGACAGATTGAGAGCTCTTTCTTGATTCTATGGGTGGTGGTGCATGGCCGTTCTTAGTTGGTGGGTTGCCTTGTCAGGTTGATTCCGGTAACGAACGAGACCTCAGCCTGCTAAATAGTTTTGGTTGCGG-TTTCACCCCAGC-CTCGATAACTTCTTAGAGGGACTCTCGGCGACTAGCCGAGGGAAGCTTGAGGCAATAACAGGTCTGTGATGCCCTTAGATGTTCTGGGCCGCACGCGCGCTACAATGATGCGGTCAACGAGCCCAGCCTTGGCCGACAGGCCCGGGTAATCTCGCAACCCGCATCGTGATGGGGATAGATCATTGCAATTATTGATCTTCAACGAGGAATGCCTAGTAAGCGCAAGTCATCAGCTTGCGTTGATTACGTCCCTGCCCTTTGTACACACCGCCCGTCGCTCCTACCGATTGAGTGTGCTGGTGAAGTGTTCGGATTGGCAGCTCGATCGCGGTTCTCCGCGACCAGCAGCCGAGAAGTTCATTAAACCCTCCCAC-
>KT158711.1_UTEX_2341
-----------------------------TGCATGTCTGAGTATAACCTGTTTACTACTGTGAAACTGCGAATGGCTCATTAAATCAGTTATAGTTTATTTGATGGTACCTGCTACTGGGATACCCGTAGTAATTCTAGAGCTAATACCTGCGCAAACCCCGACTTTGGTGGAAGGGGTGTATTTATTAGATCCAAGGCCGACCGGGCTCGCCCGACTCGCGGTGACTCATGATAACTTTACGAATCGCATGGTCTCTGCACCGGCGATGTTTCATTCAAATTTCTGCCCTATCAACTTTGTCGGTAGGATAGAGGCCTACCGAGGTGTTCACGGGTGACGGAGGATCAGGGTTCGATTCCGGAGAGGGAGCCTGAGAAACGGCTACCACATCCAAGGAAGGCAGCAGGCGCGCAAATTACCCAATCCTGACACAGGGAGGTAGTGACAATAAATAACAATACCGGGCCTCACAGGTCTGGTAATTGGAATGAGTACAATCTAAACCCCTTAACGAGGATCAATTGGAGGGCAAGTCTGGTGCCAGCAGCCGCGGTAATTCCAGCTCCAATAGCGTATATTTAAGTTGCTGCAGTTAAAAAGCTCGTAGTCGAACTTCGGGGGGCCCGGGCCGGTCCTTTGGTGCGTGGGGTTCACCCCCCCGCCCTCTGCGCACTGGCATTCCGGCGCCCCCCTGTTGCTGGGGACGGCGCTCCTGGGCTTTGCTGTCCGGGGCCCGGAGTCAGCGAGGTTACTTTGAGTAAATTAGAGTGTTCAAAGCAGGCATCCGCT-CTGAATACATTAGCATGGAATAACATGATAGGACTCTGGCTTATCACGTTGGTCTGTAAGACCGGAGTAATGATTGAGAGGGACAGTCGGGGGCATTCGTATTTCATTGTCAGAGGTGAAATTCTTGGATTTATGAAAGACGAACTACTGCGAAAGCATTTGCCAAGGATGTTTTCATTGATCAAGAACGAAAGTTGGGGGCTCGAAGACGATTAGATACCGTCCTAGTCTCAACCGTAAACGATGCCGACTCGGGATCGGTGGTCGTTCATTCAATGACACCACCGGCACCTCATGAGAAATCAAAGTTTTTGGGTTCCGGGGGGAGTATGGTCGCAAGGCTGAAACTTAAAGGAATTGACGGAAGGGCACCACCAGGCGTGGAGCCTGCGGCTTAATTTGACTCAACACGGGAAAACTTACCAGGTCCAGACATAGTGAGGATTGACAGATTGAGAGCTCTTTCTTGATTCTATGGGTGGTGGTGCATGGCCGTTCTTAGTTGGTGGGTTGCCTTGTCAGGTTGATTCCGGTAACGAACGAGACCTCAGCCTGCTAAATAGTTTTGGTTGCGG-TTTCACCCCAGC-CTCGATAACTTCTTAGAGGGACTCTCGGCGACTAGCCGAGGGAAGCTTGAGGCAATAACAGGTCTGTGATGCCCTTAGATGTTCTGGGCCGCACGCGCGCTACAATGATGCGGTCAACGAGCCCAGCCTTGGCCGACAGGCCCGGGTAATCTCGCAACCCGCATCGTGATGGGGATAGATCATTGCAATTATTGATCTTCAACGAGGAATGCCTAGTAAGCGCAAGTCATCAGCTTGCGTTGATTACGTCCCTGCCCTTTGTACACACCGCCCGTCGCTCCTACCGATTGAGTGTGCTGGTGAAGTGTTCGGATTGGCAGCTCGATCGCGGTTCTCCGCGACCAGCAGCCGAGAAGT------------------
>KM020150.1_SAG_211-10a
GTCATATGCTTGTCTCAAAGATTAAGCCATGCATGTCTGAGTATAACCTGTTTACTACTGTGAAACTGCGAATGGCTCATTAAATCAGTTATAGTTTATTTGATGGTACCTGCTACTGGGATACCCGTAGTAATTCTAGAGCTAATACCTGCGCAAACCCCGACTTTGGTGGAAGGGGTGTATTTATTAGATCCAAGGCCGACCGGGCTCGCCCGACTCGCGGTGACTCATGATAACTTTACGAATCGCATGGTCTCTGCACCGGCGATGTTTCATTCAAATTTCTGCCCTATCAACTTTGTCGGTAGGATAGAGGCCTACCGAGGTGTTCACGGGTGACGGAGGATCAGGGTTCGATTCCGGAGAGGGAGCCTGAGAAACGGCTACCACATCCAAGGAAGGCAGCAGGCGCGCAAATTACCCAATCCTGACACAGGGAGGTAGTGACAATAAATAACAATACCGGGCCTCACAGGTCTGGTAATTGGAATGAGTACAATCTAAACCCCTTAACGAGGATCAATTGGAGGGCAAGTCTGGTGCCAGCAGCCGCGGTAATTCCAGCTCCAATAGCGTATATTTAAGTTGCTGCAGTTAAAAAGCTCGTAGTCGAACTTCGGGGGGCCCGGGCCGGTCCTTTGGTGCGTGGGGTTCACCCCCCCGCCCTCTGCGCACTGGCATTCCGGCGCCCCCCTGTTGCTGGGGACGGCGCTCCTGGGCTTTGCTGTCCGGGGCCCGGAGTCAGCGAGGTTACTTTGAGTAAATTAGAGTGTTCAAAGCAGGCATCCGCT-CTGAATACATTAGCATGGAATAACATGATAGGACTCTGGCTTATCACGTTGGTCTGTAAGACCGGAGTAATGATTGAGAGGGACAGTCGGGGGCATTCGTATTTCATTGTCAGAGGTGAAATTCTTGGATTTATGAAAGACGAACTACTGCGAAAGCATTTGCCAAGGATGTTTTCATTGATCAAGAACGAAAGTTGGGGGCTCGAAGACGATTAGATACCGTCCTAGTCTCAACCGTAAACGATGCCGACTCGGGATCGGTGGTCGTTCATTCAATGACACCACCGGCACCTCATGAGAAATCAAAGTTTTTGGGTTCCGGGGGGAGTATGGTCGCAAGGCTGAAACTTAAAGGAATTGACGGAAGGGCACCACCAGGCGTGGAGCCTGCGGCTTAATTTGACTCAACACGGGAAAACTTACCAGGTCCAGACATAGTGAGGATTGACAGATTGAGAGCTCTTTCTTGATTCTATGGGTGGTGGTGCATGGCCGTTCTTAGTTGGTGGGTTGCCTTGTCAGGTTGATTCCGGTAACGAACGAGACCTCAGCCTGCTAAATAGTTTTGGTTGCGG-TTTCACCCCAGC-CTCGATAACTTCTTAGAGGGACTCTCGGCGACTAGCCGAGGGAAGCTTGAGGCAATAACAGGTCTGTGATGCCCTTAGATGTTCTGGGCCGCACGCGCGCTACAATGATGCGGTCAACGAGCCCAGCCTTGGCCGACAGGCCCGGGTAATCTCGCAACCCGCATCGTGATGGGGATAGATCATTGCAATTATTGATCTTCAACGAGGAATGCCTAGTAAGCGCAAGTCATCAGCTTGCGTTGATTACGTCCCTGCCCTTTGTACACACCGCCCGTCGCTCCTACCGATTGAGTGTGCTGGTGAAGTGTTCGGATTGGCAGCTCGATCGCGGTTCTCCGCGACCAGCAGCCGAGAAGTTCATTAAACCCTCCCACT
>LN610700.1_CCAP_211/7D
GTCATATGCTTGTCTCAAAGATTAAGCCATGCATGTCTGAGTATAACCTGTTTACTACTGTGAAACTGCGAATGGCTCATTAAATCAGTTATAGTTTATTTGATGGTACCTGCTACTGGGATACCCGTAGTAATTCTAGAGCTAATACCTGCGCAAACCCCGACTTTGGTGGAAGGGGTGTATTTATTAGATCCAAGGCCGACCGGGCTCGCCCGACTCGCGGTGACTCATGATAACTTTACGAATCGCATGGTCTCTGCACCGGCGATGTTTCATTCAAATTTCTGCCCTATCAACTTTGTCGGTAGGATAGAGGCCTACCGAGGTGTTCACGGGTGACGGAGGATCAGGGTTCGATTCCGGAGAGGGAGCCTGAGAAACGGCTACCACATCCAAGGAAGGCAGCAGGCGCGCAAATTACCCAATCCTGACACAGGGAGGTAGTGACAATAAATAACAATACCGGGCCTCACAGGTCTGGTAATTGGAATGAGTACAATCTAAACCCCTTAACGAGGATCAATTGGAGGGCAAGTCTGGTGCCAGCAGCCGCGGTAATTCCAGCTCCAATAGCGTATATTTAAGTTGCTGCAGTTAAAAAGCTCGTAGTCGAACTTCGGGGGGCCCGGGCCGGTCCTTTGGTGCGTGGGGTTCACCCCCCCGCCCTCTGCGCACTGGCATTCCGGCGCCCCCCTGTTGCTGGGGACGGCGCTCCTGGGCTTTGCTGTCCGGGGCCCGGAGTCAGCGAGGTTACTTTGAGTAAATTAGAGTGTTCAAAGCAGGCATCCGCT-CTGAATACATTAGCATGGAATAACATGATAGGACTCTGGCTTATCACGTTGGTCTGTAAGACCGGAGTAATGATTGAGAGGGACAGTCGGGGGCATTCGTATTTCATTGTCAGAGGTGAAATTCTTGGATTTATGAAAGACGAACTACTGCGAAAGCATTTGCCAAGGATGTTTTCATTGATCAAGAACGAAAGTTGGGGGCTCGAAGACGATTAGATACCGTCCTAGTCTCAACCGTAAACGATGCCGACTCGGGATCGGTGGTCGTTCATTCAATGACACCACCGGCACCTCATGAGAAATCAAAGTTTTTGGGTTCCGGGGGGAGTATGGTCGCAAGGCTGAAACTTAAAGGAATTGACGGAAGGGCACCACCAGGCGTGGAGCCTGCGGCTTAATTTGACTCAACACGGGAAAACTTACCAGGTCCAGACATAGTGAGGATTGACAGATTGAGAGCTCTTTCTTGATTCTATGGGTGGTGGTGCATGGCCGTTCTTAGTTGGTGGGTTGCCTTGTCAGGTTGATTCCGGTAACGAACGAGACCTCAGCCTGCTAAATAGTTTTGGTTGCGG-TTTCACCCCAGC-CTCGATAACTTCTTAGAGGGACTCTCGGCGACTAGCCGAGGGAAGCTTGAGGCAATAACAGGTCTGTGATGCCCTTAGATGTTCTGGGCCGCACGCGCGCTACAATGATGCGGTCAACGAGCCCAGCCTTGGCCGACAGGCCCGGGTAATCTCGCAACCCGCATCGTGATGGGGATAGATCATTGCAATTATTGATCTTCAACGAGGAATGCCTAGTAAGCGCAAGTCATCAGCTTGCGTTGATTACGTCCCTGCCCTTTGTACACACCGCCCGTCGCTCCTACCGATTGAGTGTGCTGGTGAAGTGTTCGGATTGGCAGCTCGATCGCGGTTCTCCGCGACCAGCAGCCGAGAAGTTCATTAAACCCTCCCACT
>LN610704.1_CCAP_211/17
GTCATATGCTTGTCTCAAAGATTAAGCCATGCATGTCTGAGTATAACCTGTTTACTACTGTGAAACTGCGAATGGCTCATTAAATCAGTTATAGTTTATTTGATGGTACCTGCTACTGGGATACCCGTAGTAATTCTAGAGCTAATACCTGCGCAAACCCCGACTTTGGTGGAAGGGGTGTATTTATTAGATCCAAGGCCGACCGGGCTCGCCCGACTCGCGGTGACTCATGATAACTTTACGAATCGCATGGTCTCTGCACCGGCGATGTTTCATTCAAATTTCTGCCCTATCAACTTTGTCGGTAGGATAGAGGCCTACCGAGGTGTTCACGGGTGACGGAGGATCAGGGTTCGATTCCGGAGAGGGAGCCTGAGAAACGGCTACCACATCCAAGGAAGGCAGCAGGCGCGCAAATTACCCAATCCTGACACAGGGAGGTAGTGACAATAAATAACAATACCGGGCCTCACAGGTCTGGTAATTGGAATGAGTACAATCTAAACCCCTTAACGAGGATCAATTGGAGGGCAAGTCTGGTGCCAGCAGCCGCGGTAATTCCAGCTCCAATAGCGTATATTTAAGTTGCTGCAGTTAAAAAGCTCGTAGTCGAACTTCGGGGGGCCCGGGCCGGTCCTTTGGTGCGTGGGGTTCACCCCCCCGCCCTCTGCGCACTGGCATTCCGGCGCCCCCCTGTTGCTGGGGACGGCGCTCCTGGGCTTTGCTGTCCGGGGCCCGGAGTCAGCGAGGTTACTTTGAGTAAATTAGAGTGTTCAAAGCAGGCATCCGCT-CTGAATACATTAGCATGGAATAACATGATAGGACTCTGGCTTATCACGTTGGTCTGTAAGACCGGAGTAATGATTGAGAGGGACAGTCGGGGGCATTCGTATTTCATTGTCAGAGGTGAAATTCTTGGATTTATGAAAGACGAACTACTGCGAAAGCATTTGCCAAGGATGTTTTCATTGATCAAGAACGAAAGTTGGGGGCTCGAAGACGATTAGATACCGTCCTAGTCTCAACCGTAAACGATGCCGACTCGGGATCGGTGGTCGTTCATTCAATGACACCACCGGCACCTCATGAGAAATCAAAGTTTTTGGGTTCCGGGGGGAGTATGGTCGCAAGGCTGAAACTTAAAGGAATTGACGGAAGGGCACCACCAGGCGTGGAGCCTGCGGCTTAATTTGACTCAACACGGGAAAACTTACCAGGTCCAGACATAGTGAGGATTGACAGATTGAGAGCTCTTTCTTGATTCTATGGGTGGTGGTGCATGGCCGTTCTTAGTTGGTGGGTTGCCTTGTCAGGTTGATTCCGGTAACGAACGAGACCTCAGCCTGCTAAATAGTTTTGGTTGCGG-TTTCACCCCAGC-CTCGATAACTTCTTAGAGGGACTCTCGGCGACTAGCCGAGGGAAGCTTGAGGCAATAACAGGTCTGTGATGCCCTTAGATGTTCTGGGCCGCACGCGCGCTACAATGATGCGGTCAACGAGCCCAGCCTTGGCCGACAGGCCCGGGTAATCTCGCAACCCGCATCGTGATGGGGATAGATCATTGCAATTATTGATCTTCAACGAGGAATGCCTAGTAAGCGCAAGTCATCAGCTTGCGTTGATTACGTCCCTGCCCTTTGTACACACCGCCCGTCGCTCCTACCGATTGAGTGTGCTGGTGAAGTGTTCGGATTGGCAGCTCGATCGCGGTTCTCCGCGACCAGCAGCCGAGAAGTTCATTAAACCCTCCCACT
>LN610703.1_CCAP_211/11I
GTCATATGCTTGTCTCAAAGATTAAGCCATGCATGTCTGAGTATAACCTGTTTACTACTGTGAAACTGCGAATGGCTCATTAAATCAGTTATAGTTTATTTGATGGTACCTGCTACTGGGATACCCGTAGTAATTCTAGAGCTAATACCTGCGCAAACCCCGACTTTGGTGGAAGGGGTGTATTTATTAGATCCAAGGCCGACCGGGCTCGCCCGACTCGCGGTGACTCATGATAACTTTACGAATCGCATGGTCTCTGCACCGGCGATGTTTCATTCAAATTTCTGCCCTATCAACTTTGTCGGTAGGATAGAGGCCTACCGAGGTGTTCACGGGTGACGGAGGATCAGGGTTCGATTCCGGAGAGGGAGCCTGAGAAACGGCTACCACATCCAAGGAAGGCAGCAGGCGCGCAAATTACCCAATCCTGACACAGGGAGGTAGTGACAATAAATAACAATACCGGGCCTCACAGGTCTGGTAATTGGAATGAGTACAATCTAAACCCCTTAACGAGGATCAATTGGAGGGCAAGTCTGGTGCCAGCAGCCGCGGTAATTCCAGCTCCAATAGCGTATATTTAAGTTGCTGCAGTTAAAAAGCTCGTAGTCGAACTTCGGGGGGCCCGGGCCGGTCCTTTGGTGCGTGGGGTTCACCCCCCCGCCCTCTGCGCACTGGCATTCCGGCGCCCCCCTGTTGCTGGGGACGGCGCTCCTGGGCTTTGCTGTCCGGGGCCCGGAGTCAGCGAGGTTACTTTGAGTAAATTAGAGTGTTCAAAGCAGGCATCCGCT-CTGAATACATTAGCATGGAATAACATGATAGGACTCTGGCTTATCACGTTGGTCTGTAAGACCGGAGTAATGATTGAGAGGGACAGTCGGGGGCATTCGTATTTCATTGTCAGAGGTGAAATTCTTGGATTTATGAAAGACGAACTACTGCGAAAGCATTTGCCAAGGATGTTTTCATTGATCAAGAACGAAAGTTGGGGGCTCGAAGACGATTAGATACCGTCCTAGTCTCAACCGTAAACGATGCCGACTCGGGATCGGTGGTCGTTCATTCAATGACACCACCGGCACCTCATGAGAAATCAAAGTTTTTGGGTTCCGGGGGGAGTATGGTCGCAAGGCTGAAACTTAAAGGAATTGACGGAAGGGCACCACCAGGCGTGGAGCCTGCGGCTTAATTTGACTCAACACGGGAAAACTTACCAGGTCCAGACATAGTGAGGATTGACAGATTGAGAGCTCTTTCTTGATTCTATGGGTGGTGGTGCATGGCCGTTCTTAGTTGGTGGGTTGCCTTGTCAGGTTGATTCCGGTAACGAACGAGACCTCAGCCTGCTAAATAGTTTTGGTTGCGG-TTTCACCCCAGC-CTCGATAACTTCTTAGAGGGACTCTCGGCGACTAGCCGAGGGAAGCTTGAGGCAATAACAGGTCTGTGATGCCCTTAGATGTTCTGGGCCGCACGCGCGCTACAATGATGCGGTCAACGAGCCCAGCCTTGGCCGACAGGCCCGGGTAATCTCGCAACCCGCATCGTGATGGGGATAGATCATTGCAATTATTGATCTTCAACGAGGAATGCCTAGTAAGCGCAAGTCATCAGCTTGCGTTGATTACGTCCCTGCCCTTTGTACACACCGCCCGTCGCTCCTACCGATTGAGTGTGCTGGTGAAGTGTTCGGATTGGCAGCTCGATCGCGGTTCTCCGCGACCAGCAGCCGAGAAGTTCATTAAACCCTCCCACT
>LN610701.1_CCAP_211/8D
GTCATATGCTTGTCTCAAAGATTAAGCCATGCATGTCTGAGTATAACCTGTTTACTACTGTGAAACTGCGAATGGCTCATTAAATCAGTTATAGTTTATTTGATGGTACCTGCTACTGGGATACCCGTAGTAATTCTAGAGCTAATACCTGCGCAAACCCCGACTTTGGTGGAAGGGGTGTATTTATTAGATCCAAGGCCGACCGGGCTCGCCCGACTCGCGGTGACTCATGATAACTTTACGAATCGCATGGTCTCTGCACCGGCGATGTTTCATTCAAATTTCTGCCCTATCAACTTTGTCGGTAGGATAGAGGCCTACCGAGGTGTTCACGGGTGACGGAGGATCAGGGTTCGATTCCGGAGAGGGAGCCTGAGAAACGGCTACCACATCCAAGGAAGGCAGCAGGCGCGCAAATTACCCAATCCTGACACAGGGAGGTAGTGACAATAAATAACAATACCGGGCCTCACAGGTCTGGTAATTGGAATGAGTACAATCTAAACCCCTTAACGAGGATCAATTGGAGGGCAAGTCTGGTGCCAGCAGCCGCGGTAATTCCAGCTCCAATAGCGTATATTTAAGTTGCTGCAGTTAAAAAGCTCGTAGTCGAACTTCGGGGGGCCCGGGCCGGTCCTTTGGTGCGTGGGGTTCACCCCCCCGCCCTCTGCGCACTGGCATTCCGGCGCCCCCCTGTTGCTGGGGACGGCGCTCCTGGGCTTTGCTGTCCGGGGCCCGGAGTCAGCGAGGTTACTTTGAGTAAATTAGAGTGTTCAAAGCAGGCATCCGCT-CTGAATACATTAGCATGGAATAACATGATAGGACTCTGGCTTATCACGTTGGTCTGTAAGACCGGAGTAATGATTGAGAGGGACAGTCGGGGGCATTCGTATTTCATTGTCAGAGGTGAAATTCTTGGATTTATGAAAGACGAACTACTGCGAAAGCATTTGCCAAGGATGTTTTCATTGATCAAGAACGAAAGTTGGGGGCTCGAAGACGATTAGATACCGTCCTAGTCTCAACCGTAAACGATGCCGACTCGGGATCGGTGGTCGTTCATTCAATGACACCACCGGCACCTCATGAGAAATCAAAGTTTTTGGGTTCCGGGGGGAGTATGGTCGCAAGGCTGAAACTTAAAGGAATTGACGGAAGGGCACCACCAGGCGTGGAGCCTGCGGCTTAATTTGACTCAACACGGGAAAACTTACCAGGTCCAGACATAGTGAGGATTGACAGATTGAGAGCTCTTTCTTGATTCTATGGGTGGTGGTGCATGGCCGTTCTTAGTTGGTGGGTTGCCTTGTCAGGTTGATTCCGGTAACGAACGAGACCTCAGCCTGCTAAATAGTTTTGGTTGCGG-TTTCACCCCAGC-CTCGATAACTTCTTAGAGGGACTCTCGGCGACTAGCCGAGGGAAGCTTGAGGCAATAACAGGTCTGTGATGCCCTTAGATGTTCTGGGCCGCACGCGCGCTACAATGATGCGGTCAACGAGCCCAGCCTTGGCCGACAGGCCCGGGTAATCTCGCAACCCGCATCGTGATGGGGATAGATCATTGCAATTATTGATCTTCAACGAGGAATGCCTAGTAAGCGCAAGTCATCAGCTTGCGTTGATTACGTCCCTGCCCTTTGTACACACCGCCCGTCGCTCCTACCGATTGAGTGTGCTGGTGAAGTGTTCGGATTGGCAGCTCGATCGCGGTTCTCCGCGACCAGCAGCCGAGAAGTTCATTAAACCCTCCCACT
>FN298931.1_CCAP_211/7A
GTCATATGCTTGTCTCAAAGATTAAGCCATGCATGTCTGAGTATAACCTGTTTACTACTGTGAAACTGCGAATGGCTCATTAAATCAGTTATAGTTTATTTGATGGTACCTGCTACTGGGATACCCGTAGTAATTCTAGAGCTAATACCTGCGCAAACCCCGACTTTGGTGGAAGGGGTGTATTTATTAGATCCAAGGCCGACCGGGCTCGCCCGACTCGCGGTGACTCATGATAACTTTACGAATCGCATGGTCTCTGCACCGGCGATGTTTCATTCAAATTTCTGCCCTATCAACTTTGTCGGTAGGATAGAGGCCTACCGAGGTGTTCACGGGTGACGGAGGATCAGGGTTCGATTCCGGAGAGGGAGCCTGAGAAACGGCTACCACATCCAAGGAAGGCAGCAGGCGCGCAAATTACCCAATCCTGACACAGGGAGGTAGTGACAATAAATAACAATACCGGGCCTCACAGGTCTGGTAATTGGAATGAGTACAATCTAAACCCCTTAACGAGGATCAATTGGAGGGCAAGTCTGGTGCCAGCAGCCGCGGTAATTCCAGCTCCAATAGCGTATATTTAAGTTGCTGCAGTTAAAAAGCTCGTAGTCGAACTTCGGGGGGCCCGGGCCGGTCCTTTGGTGCGTGGGGTTCACCCCCCCGCCCTCTGCGCACTGGCATTCCGGCGCCCCCCTGTTGCTGGGGACGGCGCTCCTGGGCTTTGCTGTCCGGGGCCCGGAGTCAGCGAGGTTACTTTGAGTAAATTAGAGTGTTCAAAGCAGGCATCCGCT-CTGAATACATTAGCATGGAATAACATGATAGGACTCTGGCTTATCACGTTGGTCTGTAAGACCGGAGTAATGATTGAGAGGGACAGTCGGGGGCATTCGTATTTCATTGTCAGAGGTGAAATTCTTGGATTTATGAAAGACGAACTACTGCGAAAGCATTTGCCAAGGATGTTTTCATTGATCAAGAACGAAAGTTGGGGGCTCGAAGACGATTAGATACCGTCCTAGTCTCAACCGTAAACGATGCCGACTCGGGATCGGTGGTCGTTCATTCAATGACACCACCGGCACCTCATGACAAATCAAAGTTTTTGGGTTCCGGGGGGAGTATGGTCGCAAGGCTGAAACTTAAAGGAATTGACGGAAGGGCACCACCAGGCGTGGAGCCTGCGGCTTAATTTGACTCAACACGGGAAAACTTACCAGGTCCAGACATAGTGAGGATTGACAGATTGAGAGCTCTTTCTTGATTCTATGGGTGGTGGTGCATGGCCGTTCTTAGTTGGTGGGTTGCCTTGTCAGGTTGATTCCGGTAACGAACGAGACCTCAGCCTGCTAAATAGTTTTGGTTGCGG-TTTCACCCCAGC-CTCGATAACTTCTTAGAGGGACTCTCGGCGACTAGCCGAGGGAAGCTTGAGGCAATAACAGGTCTGTGATGCCCTTAGATGTTCTGGGCCGCACGCGCGCTACAATGATGCGGTCAACGAGCCCAGCCTTGGCCGACAGGCCCGGGTAATCTCGCAACCCGCATCGTGATGGGGATAGATCATTGCAATTATTGATCTTCAACGAGGAATGCCTAGTAAGCGCAAGTCATCAGCTTGCGTTGATTACGTCCCTGCCCTTTGTACACACCGCCCGTCGCTCCTACCGATTGAGTGTGCTGGTGAAGTGTTCGGATTGGCAGCTCGATCGCGGTTCTCCGCGACCAGCAGCCGAGAAGTTCATTAAACCCTCCCACT
>LN610702.1_CCAP_211/10B
GTCATATGCTTGTCTCAAAGATTAAGCCATGCATGTCTGAGTATAACCTGTTTACTACTGTGAAACTGCGAATGGCTCATTAAATCAGTTATAGTTTATTTGATGGTACCTGCTACTGGGATACCCGTAGTAATTCTAGAGCTAATACCTGCGCAAACCCCGACTTTGGTGGAAGGGGTGTATTTATTAGATCCAAGGCCGACCGGGCTCGCCCGACTCGCGGTGACTCATGATAACTTTACGAATCGCATGGTCTCTGCACCGGCGATGTTTCATTCAAATTTCTGCCCTATCAACTTTGTCGGTAGGATAGAGGCCTACCGAGGTGTTCACGGGTGACGGAGGATCAGGGTTCGATTCCGGAGAGGGAGCCTGAGAAACGGCTACCACATCCAAGGAAGGCAGCAGGCGCGCAAATTACCCAATCCTGACACAGGGAGGTAGTGACAATAAATAACAATACCGGGCCTCACAGGTCTGGTAATTGGAATGAGTACAATCTAAACCCCTTAACGAGGATCAATTGGAGGGCAAGTCTGGTGCCAGCAGCCGCGGTAATTCCAGCTCCAATAGCGTATATTTAAGTTGCTGCAGTTAAAAAGCTCGTAGTCGAACTTCGGGGGGCCCGGGCCGGTCCTTTGGTGCGTGGGGTTCACCCCCCCGCCCTCTGCGCACTGGCATTCCGGCGCCCCCCTGTTGCTGGGGACGGCGCTCCTGGGCTTTGCTGTCCGGGGCCCGGAGTCAGCGAGGTTACTTTGAGTAAATTAGAGTGTTCAAAGCAGGCATCCGCT-CTGAATACATTAGCATGGAATAACATGATAGGACTCTGGCTTATCACGTTGGTCTGTAAGACCGGAGTAATGATTGAGAGGGACAGTCGGGGGCATTCGTATTTCATTGTCAGAGGTGAAATTCTTGGATTTATGAAAGACGAACTACTGCGAAAGCATTTGCCAAGGATGTTTTCATTGATCAAGAACGAAAGTTGGGGGCTCGAAGACGATTAGATACCGTCCTAGTCTCAACCGTAAACGATGCCGACTCGGGATCGGTGGTCGTTCATTCAATGACACCACCGGCACCTCATGAGAAATCAAAGTTTTTGGGTTCCGGGGGGAGTATGGTCGCAAGGCTGAAACTTAAAGGAATTGACGGAAGGGCACCACCAGGCGTGGAGCCTGCGGCTTAATTTGACTCAACACGGGAAAACTTACCAGGTCCAGACATAGTGAGGATTGACAGATTGAGAGCTCTTTCTTGATTCTATGGGTGGTGGTGCATGGCCGTTCTTAGTTGGTGGGTTGCCTTGTCAGGTTGATTCCGGTAACGAACGAGACCTCAGCCTGCTAAATAGTTTTGGTTGCGG-TTTCACCCCAGC-CTCGATAACTTCTTAGAGGGACTCTCGGCGACTAGCCGAGGGAAGCTTGAGGCAATAACAGGTCTGTGATGCCCTTAGATGTTCTGGGCCGCACGCGCGCTACAATGATGCGGTCAACGAGCCCAGCCTTGGCCGACAGGCCCGGGTAATCTCGCAACCCGCATCGTGATGGGGATAGATCATTGCAATTATTGATCTTCAACGAGGAATGCCTAGTAAGCGCAAGTCATCAGCTTGCGTTGATTACGTCCCTGCCCTTTGTACACACCGCCCGTCGCTCCTACCGATTGAGTGTGCTGGTGAAGTGTTCGGATTGGCAGCTCGATCGCGGTTCTCCGCGACCAGCAGCCGAGAAGTTCATTAAACCCTCCCACT
>AB488569.1_NIES-2164
------------------------------------------------------------------TGCGAATGGCTCATTATATCAGTTATAGTTTATTTGATGGTACCTGCTACTGGGATACCCGTAGTAATTCTAGAGCTAATACCTGCGCAAACCCCGACTTTGGTGGAAGGGGTGTATTTATTAGATCCAAGGCCGACCGGGCTCGCCCGACTCGCGGTGACTCATGATAACTTTACGAATCGCATGGTCTCTGCACCGGCGATGTTTCATTCAAATTTCTGCCCTATCAACTTTGTCGGTAGGATAGAGGCCTACCGAGGTGTTCACGGGTGACGGAGGATCAGGGTTCGATTCCGGAGAGGGAGCCTGAGAAACGGCTACCACATCCAAGGAAGGCAGCAGGCGCGCAAATTACCCAATCCTGACACAGGGAGGTAGTGACAATAAATAACAATACCGGGCCTCACAGGTCTGGTAATTGGAATGAGTACAATCTAAACCCCTTAACGAGGATCAATTGGAGGGCAAGTCTGGTGCCAGCAGCCGCGGTAATTCCAGCTCCAATAGCGTATATTTAAGTTGCTGCAGTTAAAAAGCTCGTAGTCGAACTTCGGGGGGCCCGGGCCGGTCCTTTGGTGCGTGGGGTTCACCCCCCCGCCCTCTGCGCACTGGCATTCCGGCGCCCCCCTGTTGCTGGGGACGGCGCTCCTGGGCTTTGCTGTCCGGGGCCCGGAGTCAGCGAGGTTACTTTGAGTAAATTAGAGTGTTCAAAGCAGGCATCCGCT-CTGAATACATTAGCATGGAATAACATGATAGGACTCTGGCTTATCACGTTGGTCTGTAAGACCGGAGTAATGATTGAGAGGGACAGTCGGGGGCATTCGTATTTCATTGTCAGAGGTGAAATTCTTGGATTTATGAAAGACGAACTACTGCGAAAGCATTTGCCAAGGATGTTTTCATTGATCAAGAACGAAAGTTGGGGGCTCGAAGACGATTAGATACCGTCCTAGTCTCAACCGTAAACGATGCCGACTCGGGATCGGTGGTCGTTCATTCAATGACACCACCGGCACCTCATGAGAAATCAAAGTTTTTGGGTTCCGGGGGGAGTATGGTCGCAAGGCTGAAACTTAAAGGAATTGACGGAAGGGCACCACCAGGCGTGGAGCCTGCGGCTTAATTTGACTCAACACGGGAAAACTTACCAGGTCCAGACATAGTGAGGATTGACAGATTGAGAGCTCTTTCTTGATTCTATGGGTGGTGGTGCATGGCCGTTCTTAGTTGGTGGGTTGCCTTGTCAGGTTGATTCCGGTAACGAACGAGACCTCAGCCTGCTAAATAGTTTTGGTTGCGG-TTTCACCCCAGC-CTCGATAACTTCTTAGAGGGACTCTCGGCGACTAGCCGAGGGAAGCTTGAGGCAATAACAGGTCTGTGATGCCCTTAGATGTTCTGGGCCGCACGCGCGCTACAATGATGCGGTCAACGAGCCCAGCCTTGGCCGACAGGCCCGGGTAATCTCGCAACCCGCATCGTGATGGGGATAGATCATTGCAATTATTGATCTTCAACGAGGAATGCCTAGTAAGCGCAAGTCATCAGCTTGCGTTGATTACGTCCCTGCCCTTTGTACACACCGCCCGTCGCTCCTACCGATTGAGTGTGCTGGTGAAGTGTTCGGATTGGCAGCTCGATCGCGGTTCTCCGCGACCAGCAGCCGAGAAGTTCATTAAACCCTCCCACT
>AB488571.1_NIES-2176
------------------------------------------------------------------TGCGAATGGCTCATTATATCAGTTATAGTTTATTTGATGGTACCTGCTACTGGGATACCCGTAGTAATTCTAGAGCTAATACCTGCGCAAACCCCGACTTTGGTGGAAGGGGTGTATTTATTAGATCCAAGGCCGACCGGGCTCGCCCGACTCGCGGTGACTCATGATAACTTTACGAATCGCATGGTCTCTGCACCGGCGATGTTTCATTCAAATTTCTGCCCTATCAACTTTGTCGGTAGGATAGAGGCCTACCGAGGTGTTCACGGGTGACGGAGGATCAGGGTTCGATTCCGGAGAGGGAGCCTGAGAAACGGCTACCACATCCAAGGAAGGCAGCAGGCGCGCAAATTACCCAATCCTGACACAGGGAGGTAGTGACAATAAATAACAATACCGGGCCTCACAGGTCTGGTAATTGGAATGAGTACAATCTAAACCCCTTAACGAGGATCAATTGGAGGGCAAGTCTGGTGCCAGCAGCCGCGGTAATTCCAGCTCCAATAGCGTATATTTAAGTTGCTGCAGTTAAAAAGCTCGTAGTCGAACTTCGGGGGGCCCGGGCCGGTCCTTTGGTGCGTGGGGTTCACCCCCCCGCCCTCTGCGCACTGGCATTCCGGCGCCCCCCTGTTGCTGGGGACGGCGCTCCTGGGCTTTGCTGTCCGGGGCCCGGAGTCAGCGAGGTTACTTTGAGTAAATTAGAGTGTTCAAAGCAGGCATCCGCT-CTGAATACATTAGCATGGAATAACATGATAGGACTCTGGCTTATCACGTTGGTCTGTAAGACCGGAGTAATGATTGAGAGGGACAGTCGGGGGCATTCGTATTTCATTGTCAGAGGTGAAATTCTTGGATTTATGAAAGACGAACTACTGCGAAAGCATTTGCCAAGGATGTTTTCATTGATCAAGAACGAAAGTTGGGGGCTCGAAGACGATTAGATACCGTCCTAGTCTCAACCGTAAACGATGCCGACTCGGGATCGGTGGTCGTTCATTCAATGACACCACCGGCACCTCATGAGAAATCAAAGTTTTTGGGTTCC-GGGGGAGTATGGTCGCAAGGCTGAAACTTAAAGGAATTGACGGAAGGGCACCACCAGGCGTGGAGCCTGCGGCTTAATTTGACTCAACACGGGAAAACTTACCAGGTCCAGACATAGTGAGGATTGACAGATTGAGAGCTCTTTCTTGATTCTATGGGTGGTGGTGCATGGCCGTTCTTAGTTGGTGGGTTGCCTTGTCAGGTTGATTCCGGTAACGAACGAGACCTCAGCCTGCTAAATAGTTTTGGTTGCGG-TTTCACCCCAGC-CTCGATAACTTCTTAGAGGGACTCTCGGCGACTAGCCGAGGGAAGCTTGAGGCAATAACAGGTCTGTGATGCCCTTAGATGTTCTGGGCCGCACGCGCGCTACAATGATGCGGTCAACGAGCCCAGCCTTGGCCGACAGGCCCGGGTAATCTCGCAACCCGCATCGTGATGGGGATAGATCATTGCAATTATTGATCTTCAACGAGGAATGCCTAGTAAGCGCAAGTCATCAGCTTGCGTTGATTACGTCCCTGCCCTTTGTACACACCGCCCGTCGCTCCTACCGATTGAGTGTGCTGGTGAAGTGTTCGGATTGGCAGCTCGATCGCGGTTCTCCGCGACCAGCAGCCGAGAAGTTCATTTAACCCTCCCACT
>PP542014.1_AS-1
GTCATATGCTTGTCTCAAAGATTAAGCCATGCATGTCTGAGTATAACCTGTTTACTACTGTGAAACTGCGAATGGCTCATTAAATCAGTTATAGTTTATTTGATGGTACCTGCTACTGGGATACCCGTAGTAATTCTAGAGCTAATACCTGCGCAAACCCCGACTTTCGTGGAAGGGGTGTATTTATTAGATCCAAGGCCGACCGGGCTCGCCCGACTCGCGGTGACTCATGATAACTTTACGAATCGCATGGTCTCTGCACCGGCGATGTTTCATTCAAATTTCTGCCCTATCAACTTTGTCGGTAGGATAGAGGCCTACCGAGGTGTTCACGGGTGACGGAGGATCAGGGTTCGATTCCGGAGAGGGAGCCTGAGAAACGGCTACCACATCCAAGGAAGGCAGCAGGCGCGCAAATTACCCAATCCTGACACAGGGAGGTAGTGACAATAAATAACAATACCGGGCCTCACAGGTCTGGTAATTGGAATGAGTACAATCTAAACCCCTTAACGAGGATCAATTGGAGGGCAAGTCTGGTGCCAGCAGCCGCGGTAATTCCAGCTCCAATAGCGTATATTTAAGTTGCTGCAGTTAAAAAGCTCGTAGTCGAAGTTCGGGGGGCCCGGGCCGGTCCTTTGGCGCGTGGGGTTCATCCCCCCGCCCTCTGCGCACTGGCATTCCGGCGCCCCCCTGTTGCTGGGGACGGCGCTCCTGGGCTTTGCTGTCCGGGGCCCGGAGTCAGCGAGGTTACTTTGAGTAAATTAGAGTGTTCAAAGCAGGCATCCGCT-CTGAATACATTAGCATGGAATAACATGATAGGACTCTGGCTTATCACGTTGGTCTGTAAGACCGGAGTAATGATTGAGAGGGACAGTCGGGGGCATTCGTATTTCATTGTCAGAGGTGAAATTCTTGGATTTATGAAAGACGAACTACTGCGAAAGCATTTGCCAAGGATGTTTTCATTGATCAAGAACGAAAGTTGGGGGCTCGAAGACGATTAGATACCGTCCTAGTCTCAACCGTAAACGATGCCGACTCGGGATCGGTGGTCGTTCATTCAATGACACCACCGGCACCTCATGAGAAATCAAAGTTTTTGGGTTCCGGGGGGAGTATGGTCGCAAGGCTGAAACTTAAAGGAATTGACGGAAGGGCACCACCAGGCGTGGAGCCTGCGGCTTAATTTGACTCAACACGGGAAAACTTACCAGGTCCAGACATAGTGAGGATTGACAGATTGAGAGCTCTTTCTTGATTCTATGGGTGGTGGTGCATGGCCGTTCTTAGTTGGTGGGTTGCCTTGTCAGGTTGATTCCGGTAACGAACGAGACCTCAGCCTGCTAAATAGTTTTGGTTGCGGTTTTCACCCCAGC-CCCGATAACTTCTTAGAGGGACTCTCGGCGACTAGCCGAGGGAAGCTTGAGGCAATAACAGGTCTGTGATGCCCTTAGATGTTCTGGGCCGCACGCGCGCTACAATGATGCGGTCAACGAGCCCAGCCTTGGCCGACAGGCCCGGGTAATCTCGCAACCCGCATCGTGATGGGGATAGATCATTGCAATTATTGATCTTCAACGAGGAATGCCTAGTAAGCGCAAGTCATCAGCTTGCGTTGATTACGTCCCTGCCCTTTGTACACACCGCCCGTCGCTCCTACCGATTGAGTGTGCTGGTGAAGTGTTCGGATTGGCAGCTCGATCGCGGTTCTCCGCGACCAGCAGCCGAGAAGTTCATTAAACCCTCCCACT
>KP081390.1_SAG_2478
------------------------------------------------------------------------------------TCAGTTATAGTTTATTTGATGGTACCTGCTACTCGGATACCCGTAGTAATTCTAGAGCTAATACGTGCGCACATCCCGACTCC--TGGAAGGGACGTATTTATTAGATCCAAGGCCGACCGGGCTCGCCCGCCTCGCGGTGACTCATGATAACTTTACGAATCGCATGGTCTCTGCACCGGCGATGTTTCATTCAAATTTCTGCCCTATCAACTTTGTCGGTAGGATAGAGGCCTACCGAGGTGTTCACGGGTGACGGAGGATCAGGGTTCGATTCCGGAGAGGGAGCCTGAGAAACGGCTACCACATCCAAGGAAGGCAGCAGGCGCGCAAATTACCCAATCCTGACACAGGGAGGTAGTGACAATAAATAACAATACCGGGCCTCACAGGTCTGGTAATTGGAATGAGTACAATCTAAACCCCTTAACGAGGATCCATTGGAGGGCAAGTCTGGTGCCAGCAGCCGCGGTAATTCCAGCTCCAATAGCGTATATTTAAGTTGCTGCAGTTAAAAAGCTCGTAGTCGAATTTCGGGGGGCCCGGGCCGGTCCTC---------GGGGTGGTTCACTCCCCCCTTGCGCACTGGCGTTCCGGCGCCCCCCTGCTGCTGGGGACGGCGCTCCTGGGCTTTGCTGTCCGGGGCCCGGAGTCAGCGAGGTTACTTTGAGTAAATTAGAGTGTTCAAAGCAGGCATCCGCCGCTGAATACGTTAGCATGGAATAACATGATAGGACTCTGGCTTATCACGTTGGTCTGTAAGACCGGAGTAATGATTGAGAGGGACAGTCGGGGGCATTCGTATTTCATTGTCAGAGGTGAAATTCTTGGATTTATGAAAGACGAACTACTGCGAAAGCATTTGCCAAGGATGTTTTCATTGATCAAGAACGAAAGTTGGGGGCTCGAAGACGATTAGATACCGTCCTAGTCTCAACCGTAAACGATGCCGACTCGGGATCGGTGGTCGTTCATTCAATGACACCACCGGCACCTCATGAGAAATCAAAGTTTTTGGGTTCCGGGGGGAGTATGGTCGCAAGGCTGAAACTTAAAGGAATTGACGGAAGGGCACCACCAGGCGTGGAGCCTGCGGCTTAATTTGACTCAACACGGGAAAACTTACCAGGTCCAGACATAGTGAGGATTGACAGATTGAGAGCTCTTTCTTGATTCTATGGGTGGTGGTGCATGGCCGTTCTTAGTTGGTGGGTTGCCTTGTCAGGTTGATTCCGGTAACGAACGAGACCTCAGCCTGCTAAATAGTCTGGGCTGGGT-CTCGCACCCAGT-CCCAGTGACTTCTTAGAGGGACTATCGGCGACTAGCCGATGGAAGCTTGAGGCAATAACAGGTCTGTGATGCCCTTAGATGTTCTGGGCCGCACGCGCGCTACAATGATGCAGTCAACGAGCCCAGCCTTGGCCGACAGGCCCGGGTACTCTCGCAACCTGCATCGTGATGGGGATAGATCATTGCAATTATTGATCTTCAACGAGGAATGCCTAGTAAGCGCAAGTCATCAGCTTGCGTTGATTACGTCCCTGCCCTTTGTACACACCGCCCGTCGCTCCTACCGATTGAGTGTGCTGGTGAAGTGTTCGGATTGGCAGCC-GACCGCGGTCCGCCGCGACCGGCAGCCGAGAAGTTCATTAAACCCTCCC---
>AM260449.1_P-1015
---------------------------------------------------------------------------------------------------------------------------------------------------------------------------------------------------------------------------------------------------------------------------------------------------------------------------------------------------------------------------------------------------------------------CAGGCGCGC-AATTACCCAATCCTGACACAGGGAGGTAGTGACAATAAATAACAATACCGGGCCTCACAGGTCTGGTAATTGGAATGAGTACAATCTAAACCCCTTAACGAGGATCCATTGGAGGGCAAGTCTGGTGCCAGCAGCCGCGGTAATTCCAGCTCCAATAGCGTATATTTAAGTTGCTGCAGTTAAAAAGCTCGTAGTCGAATTTCGGGGGGCCCGGGCCGGTCCTC---------GGGGTGGTTCACTCCCCCCTTGCGCACTGGCGTTCCGGCGCCCCCCTGCTGCTGGGGACGGCGCTCCTGGGCTTTGCTGTCCGGGGCCCGGAGTCAGCGAGGTTACTTTGAGTAAATTAGAGTGTTCAAAGCAGGCATCCGCCGCTGAATACGTTAGCATGGAATAACATGATAGGACTCTGGCTTATCACGTTGGTCTGTAAGACCGGAGTAATGATTGAGAGGGACAGTCGGGGGCATTCGTATTTCATTGTCAGAGGTGAAATTCTTGGATTTATGAAAGACGAACTACTGCGAAAGCATTTGCCAAGGATGTTTTCATTGATCAAGAACGAAAGTTGGGGGCTCGAAGACGATTAGATACCGTCCTAGTCTCAACCGTAAACGATGCCGACTCGGGATCGGTGGTCGTTCATTCAATGACACCACCGGCACCTCATGAGAAATCAAAGTTTTTGGGTTCCGGGGGGAGTATGGTCGCAAGGCTGAAACTTAAAGGAATTGACGGAAGGGCACCACCAGGCGTGGAGCCTGCGGCTTAATTTGACTCAACACGGGAAAACTTACCAGGTCCAGACATAGTGAGGATTGACAGATTGAGAGCTCTTTCTTGATTCTATGGGTGGTGGTGCATGGCCGTTCTTAGTTGGTGGGTTGCCTTGTCAGGTTGATTCCGGTAACGAACGAGACCTCAGCCTGCTAAATAGTCTGGGCTGGGT-CTCGCACCCAGT-CCCAGTGACTTCTTAGAGGGACTATCGGCGACTAGCCGATGGAAGCTTGAGGCAATAACAGGTCTGTGATGCCCTTAGATGTTCTGGGCCGCACGCGCGCTACAATGATGCAGTCAACGAGCCCAGCCTTGGCCGACAGGCCCGGGTACTCTCGCAACCTGCATCGTGATGGGGATAGATCATTGCAATTATTGATCTTCAACGAGGAATGCCTAGTAAGCGCAAGTCATCAGCTTGCGTTGATTACGTCCCTGCCCTTTGTACACACCGCCCGTCGCTCCTACCGATTGAGTGTGCTGGTGAAGTGTTCGGATTGGCAGCT-GACCGCGGTCCGCCGCGACCAGCAGCCGAGAAGTTCATTAAACCCTCCCACT
