# Supplementary material for: Targeted genetic manipulation and yeast-like evolutionary genomics in the green alga Auxenochlorella
Source: Plant Cell. 2025 Oct 27;37(11):koaf259. doi: 10.1093/plcell/koaf259 (PMC12636532; doi:10.1093/plcell/koaf259)
Supplement: koaf259_Supplementary_Data [file koaf259_supplementary_data.zip › Supplementary_File_S6.nwk]

(MG022717.1_CCAP_211/7C:0.0000010000,(((KT860884.1_RCC664:0.0000010000,(LC350100.1_LEU7:0.0000010000,((AB206551.1_CCAP_211/61:0.0000010000,MK191970.1_MM0012:0.0000010000)66:0.0000010000,MK182286.1_MM0013:0.0011566048)73:0.0005757184)68:0.0005770751)46:0.0000021241,MF040300.1_MM0011:0.0000010000)73:0.0011615778,((MG022716.1_CCAP_211/7B:0.0005781849,(((((OR193729.1_CCAP_211/13:0.0000010000,MG022719.1_CCAP_211/10C:0.0000010000)59:0.0000010000,FN298931.1_CCAP_211/7A:0.0005790066)16:0.0000010000,LN610700.1_CCAP_211/7D:0.0000010000)7:0.0000010000,((((KM020150.1_SAG_211-10a:0.0000000000,LN610702.1_CCAP_211/10B:0.0000000000):0.0000000000,LN610703.1_CCAP_211/11I:0.0000000000):0.0000000000,LN610704.1_CCAP_211/17:0.0000000000):0.0000000000,LN610701.1_CCAP_211/8D:0.0000000000):0.0000010000)11:0.0000010000,(KT158711.1_UTEX_2341:0.0000010000,(AB488569.1_NIES-2164:0.0000010000,AB488571.1_NIES-2176:0.0005971223)80:0.0005994397)63:0.0000010000)53:0.0000010000)70:0.0004839932,(PP542014.1_AS-1:0.0006457879,(KP081390.1_SAG_2478:0.0015686353,AM260449.1_P-1015:0.0000010000)100:0.0395545983)61:0.0018217833)93:0.0049788706)69:0.0000010000,AB488570.1_NIES-2165:0.0005968454);
