# Supplementary material for: Targeted genetic manipulation and yeast-like evolutionary genomics in the green alga Auxenochlorella
Source: Plant Cell. 2025 Oct 27;37(11):koaf259. doi: 10.1093/plcell/koaf259 (PMC12636532; doi:10.1093/plcell/koaf259)
Supplement: koaf259_Supplementary_Data [file koaf259_supplementary_data.zip › Supplementary_File_S8.nwk]

((((UTEX25_H1:0.00195146,UTEX25_H2:0.00242662)1.0000:0.00039931,UTEX2341_H1:0.00214466)1.0000:0.00048603,UTEX2341_H2:0.00217365)1.0000:0.00055333,UTEX250_Apro:0.00211955,(UTEX250_Asym:0.00717313,(CCAP_211-61_H1:0.00631043,CCAP_211-61_H2:0.00661140)1.0000:0.00314495)1.0000:0.01572215);
